# Supplementary material for: Genetic architecture of cherry leaf spot (Blumeriella jaapii) resistance in sour cherry (Prunus cerasus L.) uncovered by QTL analyses in a biparental population genotyped with the 6 + 9 K SNP array
Source: Hortic Res. 2025 Feb 3;12(5):uhaf035. doi: 10.1093/hr/uhaf035 (PMC11992334; doi:10.1093/hr/uhaf035)
Supplement: Web_Material_uhaf035 [file web_material_uhaf035.zip]

Archive with 6 entries (6 files):
- Supplemental data 1.xlsx
- Supplemental data 2.pptx
- Supplemental data 3.xlsx
- Supplemental data 4_R1.xlsx
- Table S1.docx
- Table S2.docx
