# Supplementary material for: Genetic architecture of cherry leaf spot (Blumeriella jaapii) resistance in sour cherry (Prunus cerasus L.) uncovered by QTL analyses in a biparental population genotyped with the 6 + 9 K SNP array
Source: Hortic Res. 2025 Feb 3;12(5):uhaf035. doi: 10.1093/hr/uhaf035 (PMC11992334; doi:10.1093/hr/uhaf035)
Supplement: Web_Material_uhaf035 [file web_material_uhaf035.zip › Supplemental data 1.xlsx]

## Sheet: SSR Allele Sizes 1- 207
			16-58-55													28-19-30																								51-17-7
Individuals		SSR marker	BPPCT027		PMS-30								pchgms4			CPSCT023							BPPCT038										CPSCT026							pchcms5								BPPCT028
Allele			261	267	141	149	154	158	161	189	191	193	169	182	184	208	210	215		218	220	228	120	123	127	137	142	145	149	152	162	163	176	183	189	190	191	208	217	265	269	273	284	287	289	292	290	170	180
16-58-55_Pc2_212			261	267	141			158		189	191	193	169		184	208		215	216		220		120	123	127	137		145		152		163		183	189	190	191			265	269	273						170
16-58-55_Pc2_213			261	267	141			158		189	191	193	169		184	208		215	216		220		120	123	127	137		145		152		163		183	189	190	191	208		265	269	273						170
16-58-55_Pc2_214			261	267	141			158		189	191	193	169		184	208		215	216		220		120	123	127	137		145		152		163		183	189	190	191	208		265	269	273						170
16-58-55_Scha_208			261		141		154			189	191		169	182			210		216	218	220	228		123	127	137				152	162	163	176			190	191		217			273			289		290	170	180
16-58-55_Scha_209			261		141		154			189	191		169	182			210		216	218	220	228		123	127	137				152	162	163	176			190	191					273			289		290	170	180
16-58-55_Scha_210			261		141		154			189	191		169	182			210		216	218	220	228		123	127	137				152	162	163	176			190	191		217			273			289		290	170	180
16-58-55_Scha_211			261		141		154			189	191		169	182			210		216	218	220	228		123	127	137				152	162	163	176			190	191		217			273			289		290	170	180
16-58-55_001			261	267			154	158		189	191	193	169		184	208		215	216	218	220			123		137						163						Rausgenommen			269	273					290	170	180
16-58-55_002			261	267			154	158		189			169	182		208		215	216	218	220			123	127	137					162									265		273						170	180
16-58-55_003			261				154	158			191	193	169				210	215	216	218	220			123		137					162										269	273						170
16-58-55_004			261	267	141		154			189	191		169	182	184		210	215	216	218	220	228		123	127	137				152	162										269	273			289		290	170	180
16-58-55_005				267	141		154			189			169	182		208	210	215	216		220			123	127	137				152	162										269				289			170	180
16-58-55_006			261		141		154			189	191		169	182	184			215		218	220				127	137				152	162										269	273			289		290	170	180
16-58-55_007			261	267			154	158		189			169		184		210	215	216			228	120	123	127	137		145		152	162										269						290	170	180
16-58-55_008					141			158		189			169				210	215	216		220	228	120	123		137		145				163									269	273			289			170
16-58-55_009			261	267			154	158		189			169		184			215		218	220		120	123	127	137		145		152		163									269				289		290	170	180
16-58-55_010			261	267	141			158			191	193	169	182		208	210	215	216	218		228	120	123	127	137		145		152		163									269				289			170	180
16-58-55_011			261	267	141			158		189			169		184		210	215	216		220		120	123	127	137		145		152		163									269	273			289			170	180
16-58-55_012			261		141		154				191	193	169			208	210	215	216			228		123		137						163									269	273			289		290	170
16-58-55_013			261		141			158		189			169	182		208	210	215	216			228		123	127	137				152	162	163									269						290	170	180
16-58-55_014				267	141					189	191	193	169			208	210	215	216		220			123		137						163									269	273			289			170	180
16-58-55_015			261	267	141		154			189	191		169	182		208	210	215	216			228	120	123	127	137		145		152		163								265		273			289			170	180
16-58-55_016			261	267			154	158		189			169			208	210		216		220	228	120	123		137		145				163									269				289		290	170	180
16-58-55_017				267	141			158		189	191	193	169		184			215		218	220		120	123	127	137		145		152		163								265		273					290	170	180
16-58-55_018				267	141			158		189	191		169			208	210	215	216	218			120	123		137		145				163									269	273					290	170
16-58-55_019				267	141			158		189			169	182	184			215			220	228	120		127	137		145		152	162	163									269	273			289			170
16-58-55_020			261	267			154	158		189	191	193	169	182	184		210	215	216		220			--	--	--	--	--	--	--	--	--								265		273			289			170	180
16-58-55_021			261	267	141			158		189	191	193	169	182				215		218	220			123	127	137				152	162	163								265		273			289			170
16-58-55_022			261		141		154			189			169		184		210	215	216		220	228		123	127	137				152	162	163										273			289			170	180
16-58-55_023				267	141		154			189			169	182	184	208	210		216		220	228			127	137				152	162									265							290	170	180
16-58-55_024			261	267	141		154			189	191	193	169		184	208	210	215	216			228		123		137						163									269	273			289			170	180
16-58-55_025			261			149	154				191		169	182			210		216	218		228			127	137				152	162									265		273						170
16-58-55_026					141					189	191	193	169	182	184	208		215	216	218	220		120		127	137		145		152	162									265		273					290	170	180
16-58-55_027			261		141			158			191	193	169	182	184	208	210		216		220				127	137				152	162									265			284		289		290	170
16-58-55_028			261	267	141		154			189	191	193	169	182	184			215		218	220	228	120	123	127			145		152	162									265		273			289			170	180
16-58-55_029			261	267	141		154	158		189			169	182	184			215		218	220	228		123	127	137				152	162										269	273			289			170
16-58-55_030				267			154	158		189	191		169	182	184		210	215	216	218	220		120		127	137				152	162									265		273	284		289			170
16-58-55_031				267	141			158			191	193	169	182	184			215		218	220			123	127	137				152		163								265		273					290	170	180
16-58-55_032			261		141					189	191	193	169		184			215		218	220				127	137				152	162											273	284				290	170
16-58-55_033					141			158		189	191	193	169	182	184			215			220	228		123	127	137				152	162	163								265		273	284				290	170	180
16-58-55_034			261		141		154			189			169		184	208	210	215	216		220		120	123	127	137		145		152		163									269	273			289			170	180
16-58-55_035			261	267			154	158			191	193	169	182		208	210	215	216		220			123	127	137				152	162	163									269	273					290	170	180
16-58-55_036			261	267			154	158			191	193	169		184	208		215	216	218	220			123	127	137				152	162	163										273					290	170	180
16-58-55_037			261	267			154	158		189	191	193	169	182	184		210	215	216		220		120		127	137		145		152	162											273			289			170
16-58-55_038			261		141			158		189			169	182				215		218	220			123	127	137				152	162	163								265		273					290	170	180
16-58-55_039			261				154	158		189	191	193	169					215			220	228		123		137					162	163									269	273			289			170	180
16-58-55_040			261				154	158		189	191	193	169	182			210	215	216		220			123	127	137				152	162	163									269	273			289		290	170	180
16-58-55_041				267			154	158			191	193	169		184		210	215	216		220			123	127	137				152	162	163									269	273			289			170
16-58-55_042			261		141		154			189			169			208		215	216	218	220			123		137						163									269	273					290	170
16-58-55_043			261		141		154	158			191		169	182		208		215	216	218	220			123	127	137				152	162	163								265		273					290	170
16-58-55_044			261				154	158		189			169			208	210		216	218	220			123		137						163								265		273					290	170	180
16-58-55_045			261	267	141			158		189	191		169	182	184			215			220	228			127	137				152	162									265		273
16-58-55_046					141		154	158			191	193	169	182			210	215	216		220	228	120	123	127	137		145		152		163									269						290	170	180
16-58-55_047			261	267	141					189			169	182	184	208	210	215	216	218					127	137				152	162									265		273					290	170	180
16-58-55_048							154	158		189	191		169		184		210	215	216		220	228	120	123	127	137		145		152		163									269	273					290	170	180
16-58-55_049					141			158		189			169	182				215		218	220			123	127	137				152		163									269	273	284		289			170
16-58-55_050			261		141					189			169		184			215		218	220		120		127	137		145		152	162										269	273			289			170
16-58-55_051			261		141					189			169	182	184	208	210	215	216		220		120	123	127	137		145		152	162									265		273						170
16-58-55_052							154	158		189	191		169	182			210	215	216		220	228		123	127	137				152	162										269						290	170
16-58-55_053			261	267	141			158			191	193	169	182		208		215	216		220	228	120	123	127	137		145		152	162										269	273			289			170	180
16-58-55_054				267	141					189	191	193	169	182	184		210	215	216		220	228			127	137				152	?										269	273					290	170
16-58-55_055			261	267	141					189	191	193	169			208	210	215	216			228	120	123		137		145				163									269				289			170	180
16-58-55_056							154	158		189	191	193	169	182	184			215			220	228	120		127	137		145		152											269	273			289		290	170	180
16-58-55_057			261	267			154	158			191	193	169		184		210	215	216	218	220			123	127	137				152	162	163									269	273					290	170	180
16-58-55_058			261				154	158		189	191	193	169		184		210	215	216	218	220		120	123		137		145				163									269	273					290	170	180
16-58-55_059			261		141			158		189	191		169	182			210	215	216	218	220		120	123	127	137		145		152		163								265					289			170
16-58-55_060			261	267				158		189	191	193	169				210	215	216		220		120	123		137		145				163									269	273					290	170
16-58-55_061							154	158		189			169	182			210	215	216	218	220		120	123		137		145				163									269	273			289		290	170
16-58-55_062			261		141					189	191		169	182			210	215	216	218	220			123	127	137				152	162	163								265		273			289			170
16-58-55_063					141		154				191	193	169	182		208	210		216		220			123	127	137				152		163									269	273					290	170
16-58-55_064			261	267	141			158			191	193	169		184		210	215	216		220	228		123	127	137				152	162	163									269	273					290	170	180
16-58-55_065			261		141			158			191	193	169				210	215	216		220		120	123		137		145				163								265					289			170
16-58-55_066			261	267	141			158			191	193	169	182	184	208	210		216		220	228	120		127	137		145		152	162										269	273					290	170
16-58-55_067			261	267				158		189	191	193	169			208		215	216		220	228	120	123		137		145				163									269	273			289			170
16-58-55_068			261	267	141		154	158		189	191		169	182	184		210	215	216	218	220	228	120	123	127	137		145		152	162	163									269	273			289		290	170	180
16-58-55_069			261	267			154	158			191	193	169	182		208	210	215	216			228	120	123	127	137		145		152		163									269	273			289			170	180
16-58-55_070							154	158		189	191		169		184	208		215	216	218	220			123	127	137				152	162	163									269	273			289			170
16-58-55_071			261		141			158		189	191		169	182		208		215	216	218		228	120	123	127	137		145		152	162	163										273					290	170
16-58-55_072			261	267	141			158		189			169	182	184			215		218	220		120		127	137		145		152	162									265	269	273			289			170
16-58-55_073							154	158		189			169					215			220	228		123		137						163								265		273					290	170	180
16-58-55_074				267	141		154			189			169	182	184	208	210	215	216	218			120	123	127	137		145		152	162										269						290	170
16-58-55_075			261		141			158		189			169		184		210	215	216	218	220			123	127	137				152		163										273			289		290	170
16-58-55_076			261	267	141			158			191		169	182			210	215	216	218	220		120	123	127	137		145		152	162										269				289			170
16-58-55_077			261		141			158		189	191	193	169					215		218	220		120	123		137		145			162										269	273					290	170
16-58-55_078			261		141						191	193	169	182		208	210	215	216	218			120	123	127	137		145		152		163								265					289		290	170	180
16-58-55_079			261	267	141		154			189			169	182				215		218	220			123	127	137				152	162	163									269	273			289			170	180
16-58-55_080			261				154	158		189	191		169	182	184	208	210	215	216	218		228	120	123	127	137		145		152		163									269	273				292		170
16-58-55_081					141		154				191	193	169	182		208		215	216		220	228	120	123	127	137		145		152		163									269	273					290	170	180
16-58-55_082			261		141		154			189			169	182		208	210	215	216		220			123	127	137				152	162	163								265							290	170
16-58-55_083				267	141		154				191	193	169		184		210	215	216	218	220		120	123	127	137		145		152		163										273					290
16-58-55_084							154	158		189	191		169	182	184	208	210	215	216			228	120		127	137		145		152	162	163								265		273			289		290	170	180
16-58-55_085				267	141					189	191	193	169		184		210	215	216	218	220		120	123	127	137		145		152		163									269	273					290	170
16-58-55_086			261		141					189	191	193	169	182	184	208	210	215	216			228			127	137				152	162										269	273			289		290	170	180
16-58-55_087			261		141			158		189	191	193	169	182	184	208		215	216		220	228			127	137				152	162									265		273			289			170
16-58-55_088			261				154	158		189			169					215		218	220		120	123		137						163									269	273					290	170
16-58-55_089			261		141			158		189	191	193	169	182			210	215	216	218	220		120	123	127	137		145		152		163								265		273			289			170
16-58-55_090			261	267	141					189			169		184	208		215	216	218	220			123	127	137				152		163								265		273					290	170	180
16-58-55_091			261				154	158		189	191		169		184	?		215	216	218				123	127	137				152	162	163										273					290	170
16-58-55_092					141		154			189	191	193	169		184		210	215	216	218	220			123	127	137				152	162	163									269	273			289			170
16-58-55_093				267	141					189			169					215		218	220			123		137						163									269	273			289				180
16-58-55_094			261		141		154				191	193	169	182			210	215	216	218	220			123	127	137				152		163									269						290	170
16-58-55_095			261		141			158			191	193	169	182			210	215	216	218	220		120	123	127	137		145				163								265		273			289			170	180
16-58-55_096			261	267	141		154	158		189			169					215			220	228		123		137						163									269	273			289			170	180
16-58-55_097			261	267	141					189	191		169		184	208	210	215	216		220		120		127	137		145		152	162				189		191			265		273			289			170	180
16-58-55_098			261		141			158		189	191	193	169			208	210	215	216			228		123		137					162			183			191				269	273			289			170
16-58-55_099					141		154	158		189			169			208	210	215	216			228	120	123		137		145			162			183	189	190	191				269	273					290	170	180
16-58-55_100			261	267				158		189	191		169	182			210	215	216	218	220		120	123	127	137		145			162			183	189	190					269						290	170	180
16-58-55_101			261		141			158		189			169	182	184	208	210	215	216			228			127	137										190	191			265							290	170	180
16-58-55_102			261	267	141			158		189			169		184	208	210	215	216	218				123	127	137				152	162			183			191				269	273			289			170	180
16-58-55_103					141		154			189			169	182	184			215			220	228		123	127	137				152	162		176		189	190					269				289			170
16-58-55_104			261	267	141			158		189	191	193	169			208		215	216	218	220			123		137					162		176	183			191			265	269						290	170	180
16-58-55_105			261		141					189	191		169							218	220					137			149		162		176		189		191										290	170	180
16-58-55_106			261	267			154	158		189	191		169	182	184		210	215	216		220		120		127	137		145		152	162	163	176	183	189		191				269				289			170	180
16-58-55_107			261	267			154	158		189			169			208		215	216		220	228	120	123		137		145			162		176		189	190	191				269	273			289			170	180
16-58-55_108			261	267	141			158		189	191		169	182		208	210		216		220			123	127	137				152	162					190	191				269	273					290	170
16-58-55_109			261		141			158		189	191		169	182	184		210	215	216	218	220		120		127	137		145		152	162	163	176	183		190	191				269	273			289			170
16-58-55_110			261	267	141			158		189			169	182	184	208	210	215	216	218		228		123		137				152	162				189		191				269				289			170	180
16-58-55_111			261		141		154				191	193	169			208	210	215	216			228	120		127	137		145		152	162				189		191				269	273			289			170	180
16-58-55_112			261		141			158		189	191	193	169			208		215	216	218	220	228		123		137					162		176	183			191			265		273		287				170
16-58-55_113			261		141			158		189			169					215		218	220			123		137					162		176	183	189		191			265		273					290	170
16-58-55_114			261	267			154	158		189	191		169		184		210	215	216	218	220	228	120	123	127	137		145		152	162						191				269	273					290	170	180
16-58-55_115			261		141					189	191		169	182				215		218	220			123	127	137				152	162		176	183			191			265							290	170	180
16-58-55_116			261	267			154	158			191	193	169	182	184		210	215	216		220				127	137				152	162	163		183	189	190	191					273					290	170
16-58-55_117			261	267	141			158		189	191		169	182	184	208		215	216		220	228		123	127	137				152	162		176			190	191					273					290	170
16-58-55_118				267	141			158			191	193	169	182				215		218	220			123	127	137				152	162			183			191				269				289			170
16-58-55_119			261		141				161	189			169				210		216		220	228		123	127		142				162		176	183	189		191			265		273			289			170
16-58-55_120			261	267	141		154			189	191		169		184			215		218	220			123	127	137				152	162			183			191			265		273			289			170	180
16-58-55_121			261	267			154	158		189	191	193	169	182	184	208	210	215	216			228	120		127	137		145		152	162	163		183			191			265		273						170	180
16-58-55_122			261	267	141					189	191	193	169	182				215		218	220				127	137				152	162	163	176		189	190	191				269	273			289			170	180
16-58-55_123			261	267	141		154				191	193	169		184			215		218		228	120	123	127	137		145		152	162		176				191				269	273					290	170
16-58-55_124					141			158		189	191	193	169			208	210	215	216		220			123		137					162		176	183	189		191			265		273			289			170
16-58-55_125			261		141			158			191	193	169		184			215		218	220	228	120	123	127	137		145		152	162		176	183	189		191				269	273			289			170
16-58-55_126			261	267	141		154				191	193	169					215			220	228		123		137					162	163		183			191				269	273					290	170	180
16-58-55_127			261	267	141			158		189	191	193	169	182		208		215	216			228	120		127	137		145		152	162			183	189	190	191				269	273			289			170
16-58-55_128			261		141			158		189			169	182	184		210	215	216		220				127	137				152	162				189	190	191				269	273					290	170
16-58-55_129				267	141					189	191		169	182	184			215			220	228			127	137				152	162	163	176	183			191			265		273			289			170
16-58-55_130				267	141		154				191	193	169					215			220	228	120	123		137		145				163		183	189	190	191					273					290	170	180
16-58-55_131			261		141			158			191	193	169	182	184	208		215	216	218	220			123	127	137				152	162	163	176	183	189		191				269	273					290	170	180
16-58-55_132			261	267			154			189	191	193	169					215		218	220	228	120	123	127	137		145		152		163	176	183			191				269	273			289			170
16-58-55_133			261				154	158		189	191	193	169		184	208		215	216	218	220			123		137						163			189	190	191			265		273					290	170	180
16-58-55_134			261	267	141						191	193	169	182	184			215		218	220		120		127	137		145		152	162			183	189	190	191					273			289			170
16-58-55_135			261	267	141					189	191		169		184	208			216		220	228			127	137					162					190	191			265					289			170	180
16-58-55_136			261	267	141			158		189	191		169	182				215			220	228	120	123		137		145				163			189	190	191			265		273			289			170	180
16-58-55_137			261	267	141		154				191	193	169	182		208		215	216		220	228		123	127	137				152	162	163	176		189	190	191				269	273			289			170
16-58-55_138			261		141			158		189			169					215		218	220		120	123		137		145				163			189		191			265		273						170	180
16-58-55_139			261	267	141					189			169	182			210	215	216		220			123	127	137				152	162	163	176				191			265		273			289		290	170
16-58-55_140			261		141						191	193	169	182		208			216	218	220		--	--	--	--	--	--	--	--	--	--	176	183	189		191				269	273					290	170	180
16-58-55_141			261		141			158		189			169	182	184		210	215	216		220	228	--	--	--	--	--	--	--	--	--	--		183		190	191					273					290	170	180
16-58-55_142			261		141			158		189			169			208	210	215	216	218			120	123		137		145			162	163	176				191				269	273					290	170
16-58-55_143			261	267	141					189	191	193	169	182				215		218	220			123	127	137				152	162	163		183			191				269				289		290	170	180
16-58-55_144				267			154	158		189	191		169			208	210		216		220	228		123		137						163			189	190	191				269	273					290	170	180
16-58-55_145				267	141		154			189	191		169	182			210	215	216	218	220		120	123	127	137		145		152		163	176	183			191			265	269						290	170	180
16-58-55_146			261	267	141			158		189	191	193	169	182	184	208	210	215	216			228	120		127	137		145		152	162	163	176	183	189		191				269				289			170	180
16-58-55_147			261				154	158		189	191		169	182		208		215	216		220	228		123	127	137				152	162	163		183			191				269						290	170	180
16-58-55_148							154	158		189	191		169	182	184			215		218	220		--	--	--	--	--	--	--	--	--	--	176	183	189		191				269	273					290	170	180
16-58-55_149			261		141			158		189			169	182		208			216		220	228	120	123	127	137		145		152		163					191			265	269	273						170
16-58-55_150			261	267	141						191	193	169		184	208		215	216	218	220			123		137						163			189	190	191				269	273					290	170	180
16-58-55_151			261	267	141						191	193	169	182		208	210	215	216			228	120		127	137		145		152	162		176	183			191				269	273					290	170	180
16-58-55_152			261	267	141		154			189			169	182		208		215	216	218	220		120	123	127	137		145		152		163		183			191				269						290	170	180
16-58-55_153				267			154	158		189			169				210	215	216		220	228		123		137						163	176	183			191				269	273						170
16-58-55_154			261	267	141					189			169		184		210	215	216		220		120	123	127	137		145		152		163			189	190	191					273					290	170
16-58-55_155			261	267			154	158		189	191	193	169	182	184		210	215	216		220	228			127	137				152	162					190	191				269	273					290	170	180
16-58-55_156			261	267			154	158			191	193	169					215		218	220	228	120	123		137		145				163	176	183	189	190					269	273			289			170	180
16-58-55_157			261	267	141					189	191	193	169		184			215		218	220		120	123	127	137		145		152		163		183	189	190	191				269	273					290	170	180
16-58-55_158							154	158		189	191		169	182	184		210	215	216	218			120		127	137		145		152	162						191			265		273			289			170	180
16-58-55_159			261	267			154	158		189	191	193	169	182	184	208	210	215	216			228			127	137				152	162				189	190	191					273					290	170
16-58-55_160			261		141			158		189	191		169	182	184	208		215	216	218	220		120	123	127	137		145		152	162	163					191				269	273					290	170
16-58-55_161			261				154	158		189	191	193	169		184	208		215	216	218	220		120	123	127	137		145		152		163	176	183	189		191				269	273			289			170
16-58-55_162				267	141					189	191	193	169		184		210	215	216	218	220			123	127	137				152	162	163	176	183	189		191				269	273			289			170	180
16-58-55_163			261		141			158		189	191		169		184		210	215	216	218	220		120	123	127	137		145		152		163					191				269	273			289			170	180
16-58-55_164			261		141			158			191	193	169	182	184		210	215	216	218	220				127	137				152	162			183		190	191				269	273			289			170	180
16-58-55_165			261				154	158			191	193	169	182		208			216		220	228		123	127	137				152	162	163	176	183			191			265		273			289			170	180
16-58-55_166			261	267	141		154			189			169					215		218	220			123		137						163				190	191			265		273			289		290	170	180
16-58-55_167				267			154	158		189	191		169	182	184	208	210	215	216	218			120	123	127			145		152		163	176	183		190	191			265		273					290	170
16-58-55_168			261		141					189	191	193	169		184	208		215	216	218				123	127	137				152		163	176	183			191				269	273					290	170	180
16-58-55_169			261		141					189	191	193	169			208		215	216	218				123	127	137				152		163	176	183			191				269	273					290	170	180
16-58-55_170				267	141		154			189	191	193	169	182		208	210	215	216		220			123	127	137				152	162	163				190	191				269	273			289			170
16-58-55_171			261	267	141			158		189	191	193	169				210	215	216		220	228		123		137						163				190	191			265		273					290	170	180
16-58-55_172			261	267	141					189			169	182			210	215	216		220	228	120		127	137		145		152			176		189		191			265							290	170
16-58-55_173			261				154	158			191	193	169		184	208		215	216		220	228		123	127	137				152	162	163					191					273					290	170
16-58-55_174			261		141					189	191	193	169	182		208		215	216	218	220		120	123	127			145		152		163	176	183	189		191				269						290	170	180
16-58-55_175			261		141		154			189	191	193	169	182		208	210		216	218	220		120		127	137		145		152				183	189	190	191			265		273			289			170	180
16-58-55_176			261				154	158		189	191		169	182		208	210	215	216		220		120		127	137		145		152			176	183	189	190	191				269	273					290	170	180
16-58-55_177					141						191	193	169	182				215			220	228		123	127	137		145		152		163	176	183	189		191			265		273			289			170	180
16-58-55_178					141		154				191		169	182			210		216		220	228		123	127	137				152		163	176			190	191								289		290	170	180
16-58-55_179			261				154	158		189	191	193	169		184		210	215	216		220	228		123	127	137				152		163	176	183		190	191				269				289			170
16-58-55_180			261	267			154	158		189	191	193	169			208	210	215	216			228	120	123		137		145				163	176	183			191			265					289		290	170
16-58-55_181				267	141		154				191	193	169		184	208	210	215	216			228		123	127	137				152		163	176	183			191				269	273			289			170
16-58-55_182				267	141			158		189	191		169	182			210	215	216	218	220			123	127	137				152		163	176			190	191					273					290	170	180
16-58-55_183			261	267	141	149				189	191	193	169	182			210		216		220			123	127	137				152		163	176				191			265		273			289			170
16-58-55_184			261				154	158		189	191	193	169		184		210	215	216		220	228		123	127	137				152		163	176	183	189		191				269	273			289			170
16-58-55_185				267	141			158		189	191	193	169			208	210		216	218	220			123		137						163	176	183			191				269	273			289			170
16-58-55_186			261	267	141			158		189			169			208	210	215	216		220		120	123		137		145				163	176		189	190	191				269	273					290	170
16-58-55_187				267	141			158			191	193	169		184		210	215	216		220	228		123	127	137				152		163	176	183			191				269	273			289			170
16-58-55_188			261	267	141			158		189			169		184	208	210	215	216				120	123	127	137		145		152		163	176		189	190	191					273					290	170
16-58-55_189				267	141			158			191	193	169			208		215	216		220	228		123	127	137				152		163					191				269				289		290	170	180
16-58-55_190			261	267	141					189	191		169			208		215	216		220	228		123	127	137				152		163	176				191				269	273			289		290		180
16-58-55_191			261	267	141						191	193	169		184	208		215	216	218	220			123	127	137				152		163	176	183		190	191				269						290	170
16-58-55_192			261	267	141		154	158		189			169	182	184		210	215	216		220	228	120		127	137		145		152	162		176				191				269	273					290	170	180
16-58-55_193			261	267	141					189			169		184	208		215	216	218	220		120	123	127	137		145		152	162		176	183			191	208	217	265		273			289			170	180
16-58-55_194			261	267	141					189	191		169	182	184	208		215	216	218	220		120		127	137		145		152	162	163			189	190	191				269	273			289			170	180
16-58-55_195			261	267	141			158		189			169			208	210	215	216			228		123		137					162		176	183	189		191	208	217		269	273			289			170	180
16-58-55_196			261		141						191	193	169	182		208	210	215	216	218				123	127	137				152	162		176		189	190	191		217			273			289			170	180
16-58-55_197			261	267	141			158			191	193	169	182			210	215	216		220			123	127	137				152	162			183	189	190	191	208				273					290	170
16-58-55_198			261		141			158		189			169		184	208	210	215	216			228	120	123	127	137		145		152	162		176				191		217									170
16-58-55_199			261	267	141					189	191	193	169	182	184	208	210	215	216			228	120		127	137		145		152	162	163	176			190	191		217		269	273					290	170
16-58-55_200			261	267	141		154			189	191		169			208	210	215	216	218				123		137					162		176	183	189		191	208	217		269				289			170
16-58-55_201			261				154	158			191	193	169		184		210	215	216		220	228	120	123	127	137		145		152		163			189	190	191				269	273			289			170
16-58-55_202			261	267	141		154				191	193	169	182	184	208	210	215	216			228			127	137				152	162		176			190	191		217		269	273			289			170
16-58-55_203			261		141			158		189			169	182	184		210	215	216			228		123	127	137				152	162	163	176		189	190			217		269	273			289			170	180
16-58-55_204			261	267	141			158			191	193	169		184	208	210	215	216	218				123	127	137				152		163			189	190	191			265							290	170
16-58-55_205				267	141			158			191	193	169	182				215		218	220			123	127	137				152	162	163	176				191		217		269						290	170	180
16-58-55_206			261	267	141					189			169		184		210	215	216	218	220		120	123	127	137		145		152		163	176	183			191	208	217		269	273					290
16-58-55_207			261		141		154				191		169	182			210		216	218	220	228		123	127	137				152	162	163	176				191		217			273			289		290	170
			1	1	1	1	1	1	1	1	1	1	1	1	1	1	1	1	1	1	1	1	1	1	1	1	1	1	1	1	1	1	1	1	1	1	1	1	1	1	1	1	1	1	1	1	1	1	1
	114 - 217	Anzahl	84	64	80	1	41	59	1	74	81	55	104	53	49	52	56	91	82	50	80	49	42	76	77	98	1	43	1	76	58	64	62	55	47	43	102	5	11	28	63	81	0	1	51	0	55	102	56
		Anteil	0.807692	0.615385	0.769231	0.00961538	0.394231	0.567308	0.00961538	0.711538	0.778846	0.528846	1	0.509615	0.471154	0.5	0.538462	0.875	0.788462	0.480769	0.769231	0.471154	0.403846	0.730769	0.740385	0.942308	0.00961538	0.413462	0.00961538	0.730769	0.557692	0.615385	0.596154	0.528846	0.451923	0.413462	0.980769	0.0480769	0.105769	0.269231	0.605769	0.778846	0	0.00961538	0.490385	0	0.528846	0.980769	0.538462
	11 - 113	Anzahl	72	50	71	1	55	67	0	79	68	47	103	58	53	44	65	96	79	53	81	42	48	81	78	101	0	46	0	74	57	65	1	4	4	4	5	0	0	33	63	82	5	0	55	1	56	100	55
		Anteil	0.699029	0.485437	0.68932	0.00970874	0.533981	0.650485	0	0.76699	0.660194	0.456311	1	0.563107	0.514563	0.427184	0.631068	0.932039	0.76699	0.514563	0.786408	0.407767	0.466019	0.786408	0.757282	0.980583	0	0.446602	0	0.718447	0.553398	0.631068	0.00970874	0.038835	0.038835	0.038835	0.0485437	0	0	0.320388	0.61165	0.796117	0.0485437	0	0.533981	0.00970874	0.543689	0.970874	0.533981
Allele Schamo
Allele PC2	11 - 217	Anzahl	156	114	151	2	96	126	1	153	149	102	207	111	102	96	121	187	161	103	161	91	90	157	155	199	1	89	1	150	115	129	63	59	51	47	107	5	11	61	126	163	5	1	106	1	111	202	111
Allele in both parents		Anteil	0.753623	0.550725	0.729469	0.00966184	0.463768	0.608696	0.00483092	0.73913	0.719807	0.492754	1	0.536232	0.492754	0.463768	0.584541	0.903382	0.777778	0.497585	0.777778	0.439614	0.434783	0.758454	0.748792	0.961353	0.00483092	0.429952	0.00483092	0.724638	0.555556	0.623188	0.304348	0.285024	0.246377	0.227053	0.516908	0.0241546	0.0531401	0.294686	0.608696	0.78744	0.0241546	0.00483092	0.512077	0.00483092	0.536232	0.975845	0.536232
Allele monomorphic
Outcrosser?
--
missing data
[truncated: 215 more columns]
