# Supplementary material for: Genetic architecture of cherry leaf spot (Blumeriella jaapii) resistance in sour cherry (Prunus cerasus L.) uncovered by QTL analyses in a biparental population genotyped with the 6 + 9 K SNP array
Source: Hortic Res. 2025 Feb 3;12(5):uhaf035. doi: 10.1093/hr/uhaf035 (PMC11992334; doi:10.1093/hr/uhaf035)
Supplement: Web_Material_uhaf035 [file web_material_uhaf035.zip › Supplemental data 3.xlsx]

## Sheet: pos comp chip vs. cM
Group	Marker	Position cM	Linkage group	physical position of the marker assigned by Vanderzande et al. (2020)								1a					1f					2a					2f
group SM_1A	1A_25303934	0	1A	25303934																													The position was obtained from the Illumina chip data exported from Genomestudio.
group SM_1A	1A_24920648	0.96	1A	24920648							SM
group SM_1A	1A_23904376	1.759	1A	23904376
group SM_1A	1A_25379482	2.392	1A	25379482
group SM_1A	1A_24399603	2.495	1A	24399603
group SM_1A	1A_26172505	4.999	1A	26172505
group SM_1A	1A_22483014	6.95	1A	22483014
group SM_1A	1A_22485826	7.014	1A	22485826
group SM_1A	1A_25252796	8.561	1A	25252796
group SM_1A	1A_26175676	9.047	1A	26175676
group SM_1A	1A_21773370	11.147	1A	21773370
group SM_1A	1A_17697488	14.478	1A	17697488
group SM_1A	2A_16272902	16.053	2A	16272902
group SM_1A	1A_17695637	17.769	1A	17695637
group SM_1A	1A_17571526	18.649	1A	17571526							Pc2
group SM_1A	1A_30227522	22.853	1A	30227522
group SM_1A	1A_14110306	24.792	1A	14110306
group SM_1A	1A_15215159	25.617	1A	15215159
group SM_1A	1A_32036528	32.613	1A	32036528
group SM_1A	1A_11108571	32.865	1A	11108571
group SM_1A	1A_12132833	33.481	1A	12132833
group SM_1A	1A_32178319	35.01	1A	32178319
group SM_1A	1A_32181427	35.137	1A	32181427
group SM_1A	1A_31996866	35.276	1A	31996866
group SM_1A	1A_13408128	36.116	1A	13408128
group SM_1A	1A_13447779	36.287	1A	13447779
group SM_1A	1A_13447274	36.29	1A	13447274
group SM_1A	1A_13447339	36.296	1A	13447339
group SM_1A	1A_33379241	37.835	1A	33379241								3a					3f					4a					4f
group SM_1A	1A_11107660	39.027	1A	11107660							SM
group SM_1A	1A_11330027	39.166	1A	11330027
group SM_1A	1A_32348543	40.214	1A	32348543
group SM_1A	1A_32345464	40.37	1A	32345464
group SM_1A	1A_31742049	40.875	1A	31742049
group SM_1A	pchcms4_L4	41.374	pchcms4	L4
group SM_1A	1A_9476561	42.377	1A	9476561
group SM_1A	1A_34297887	42.537	1A	34297887
group SM_1A	1F_33251292	42.68	1F	33251292
group SM_1A	1F_9112138	42.693	1F	9112138
group SM_1A	1A_33122407	42.939	1A	33122407
group SM_1A	1A_32270077	43.411	1A	32270077
group SM_1A	1A_33207194	43.857	1A	33207194
group SM_1A	1A_11672760	44.413	1A	11672760							Pc2
group SM_1A	EPDCU5-100_L1	45.01	EPDCU5-100	L1
group SM_1A	1A_33007179	45.749	1A	33007179
group SM_1A	BPPCT027_L1	45.801	BPPCT027	L1
group SM_1A	1A_10757050	45.854	1A	10757050
group SM_1A	1A_31975500	46.255	1A	31975500
group SM_1A	1A_32053318	46.56	1A	32053318
group SM_1A	1A_32475511	48.275	1A	32475511
group SM_1A	1A_34122402	49.123	1A	34122402
group SM_1A	pchcms4_L5	49.353	pchcms4	L5
group SM_1A	1A_34828098	52.001	1A	34828098
group SM_1A	1A_34168048	54.737	1A	34168048
group SM_1A	1A_34192653	54.746	1A	34192653
group SM_1A	1A_6427303	56.179	1A	6427303								5a					5f					6a
group SM_1A	1A_35306631	58.43	1A	35306631							SM																6f
group SM_1A	1A_6282076	58.718	1A	6282076
group SM_1A	1A_36635588	59.913	1A	36635588
group SM_1A	1A_5894052	61.406	1A	5894052
group SM_1A	1A_6725978	62.145	1A	6725978
group SM_1A	1A_6555124	62.375	1A	6555124
group SM_1A	1A_6290931	62.788	1A	6290931
group SM_1A	1A_37837264	66.74	1A	37837264
group SM_1A	1A_37369889	68.03	1A	37369889
group SM_1A	1A_36415494	68.071	1A	36415494
group SM_1A	1A_36470924	68.744	1A	36470924
group SM_1A	1A_1238489	69.337	1A	1238489
group SM_1A	1A_37699625	69.471	1A	37699625
group SM_1A	1A_36725185	69.534	1A	36725185
group SM_1A	1A_38110474	71.496	1A	38110474							Pc2
group SM_1A	1A_38237371	72.009	1A	38237371
group SM_1A	1A_36993407	73.192	1A	36993407
group SM_1A	1A_37995727	73.65	1A	37995727
group SM_1A	1A_38031428	74.169	1A	38031428
group SM_1A	1A_3137813	75.069	1A	3137813
group SM_1A	1A_1031855	77.689	1A	1031855
group SM_1A	1A_1238095	78.011	1A	1238095
group SM_1A	1A_1197874	78.076	1A	1197874
group SM_1A	1A_1234157	78.266	1A	1234157
group SM_1A	1A_599759	80.053	1A	599759
group SM_1A	1A_39230985	80.146	1A	39230985
group SM_1A	1A_39766329	81.209	1A	39766329
group SM_1A	1A_39523863	83.16	1A	39523863								7a					7f					8a					8f
group SM_1A	1A_40813585	84.666	1A	40813585							SM
group SM_1A	1A_40813122	84.666	1A	40813122
group SM_1A	1A_41526806	88.124	1A	41526806
group SM_1A	1A_40812589	90.371	1A	40812589
group SM_1A	1A_39849154	90.39	1A	39849154
group SM_1A	1A_40814050	90.398	1A	40814050
group SM_1A	1A_44064659	91.582	1A	44064659
group SM_1A	BPPCT028_L5	94.622	BPPCT028	L5
group SM_1A	1A_42333402	94.775	1A	42333402
group SM_1A	1A_42333112	95.07	1A	42333112
group SM_1A	1A_44216325	95.841	1A	44216325
group SM_1A	1A_46105608	101.682	1A	46105608
group SM_1A	1A_47418399	104.659	1A	47418399
group SM_1A	1A_43013943	104.808	1A	43013943							Pc2
group SM_1A	1A_43353380	107.991	1A	43353380
group SM_1A	1A_45752337	108.714	1A	45752337
group SM_1A	1A_45747348	108.722	1A	45747348
group SM_1A	1A_47432988	110.833	1A	47432988
group SM_1A	1A_43706470	112.693	1A	43706470
group SM_1A	1A_44719900	114.592	1A	44719900
group PC2_1A	1A_1238489	-2.608	1A	1238489
group PC2_1A	1A_885553	0	1A	885553
group PC2_1A	1A_1450317	1.932	1A	1450317
group PC2_1A	1A_1234157	6.488	1A	1234157
group PC2_1A	1A_1197874	6.665	1A	1197874
group PC2_1A	1A_1238095	6.714	1A	1238095
group PC2_1A	1A_1031855	6.98	1A	1031855
group PC2_1A	1A_6282076	18.557	1A	6282076
group PC2_1A	1A_6427303	21.252	1A	6427303
group PC2_1A	1A_5894052	24.902	1A	5894052
group PC2_1A	1A_6725978	26.333	1A	6725978
group PC2_1A	pchcms4_L3	31.569	pchcms4	L3
group PC2_1A	pchcms4_L6	36.41	pchcms4	L6
group PC2_1A	1A_9476561	37.713	1A	9476561
group PC2_1A	1A_10370106	42.589	1A	10370106
group PC2_1A	1A_11108571	45.081	1A	11108571
group PC2_1A	1A_10757050	46.985	1A	10757050
group PC2_1A	1A_12132833	48.027	1A	12132833
group PC2_1A	1F_12169972	51.154	1F	12169972
group PC2_1A	1A_32345464	52.898	1A	32345464
group PC2_1A	1A_32348543	53.031	1A	32348543
group PC2_1A	1A_13408128	57.344	1A	13408128
group PC2_1A	1A_13447274	57.549	1A	13447274
group PC2_1A	1A_13447339	57.552	1A	13447339
group PC2_1A	1A_13447779	57.557	1A	13447779
group PC2_1A	1A_17697488	66.823	1A	17697488
group PC2_1A	1A_17695637	69.715	1A	17695637
group PC2_1A	1A_19104586	74.226	1A	19104586
group PC2_1A	2A_16272902	82.021	2A	16272902
group PC2_1A	1A_22015805	85.666	1A	22015805
group PC2_1A	1A_25303934	89.947	1A	25303934
group PC2_1A	1A_24920648	91.253	1A	24920648
group PC2_1A	1A_26172505	95.091	1A	26172505
group PC2_1A	1A_26175676	98.605	1A	26175676
group PC2_1A	1A_25252796	99.115	1A	25252796
group PC2_1A	1A_25753070	100.958	1A	25753070
group PC2_1A	1A_25855804	101.68	1A	25855804
group PC2_1A	1A_27267362	105.852	1A	27267362
group PC2_1A	1A_26215806	105.889	1A	26215806
group PC2_1A	1A_27264919	105.95	1A	27264919
group PC2_1A	1A_30227522	117.617	1A	30227522
group PC2_1A	1A_30712979	121.175	1A	30712979
group PC2_1A	1A_31063918	123.926	1A	31063918
group PC2_1A	1A_30716095	126.219	1A	30716095
group PC2_1A	1A_31709946	126.727	1A	31709946
group PC2_1A	1A_31837738	127.655	1A	31837738
group PC2_1A	1A_31996866	129.718	1A	31996866
group PC2_1A	1A_34297887	137.662	1A	34297887
group PC2_1A	1F_33251292	138.197	1F	33251292
group PC2_1A	BPPCT027_L1	139.928	BPPCT027	L1
group PC2_1A	1A_33007179	140.035	1A	33007179
group PC2_1A	1A_32894074	140.609	1A	32894074
group PC2_1A	1A_34197844	143.283	1A	34197844
group PC2_1A	1A_34122402	144.795	1A	34122402
group PC2_1A	1A_34828098	146.232	1A	34828098
group PC2_1A	1A_34829029	147.668	1A	34829029
group PC2_1A	1F_34430805	150.052	1F	34430805
group PC2_1A	1A_34168048	150.965	1A	34168048
group PC2_1A	1A_34192653	150.977	1A	34192653
group PC2_1A	1A_36635588	155.072	1A	36635588
group PC2_1A	1A_35635393	157.534	1A	35635393
group PC2_1A	1A_35635315	158.245	1A	35635315
group PC2_1A	1A_36293674	162.401	1A	36293674
group PC2_1A	1A_37837264	164.019	1A	37837264
group PC2_1A	1A_36415494	165.86	1A	36415494
group PC2_1A	1A_37369889	165.862	1A	37369889
group PC2_1A	1A_36470924	166.668	1A	36470924
group PC2_1A	1A_37699625	167.322	1A	37699625
group PC2_1A	1A_36725185	167.406	1A	36725185
group PC2_1A	1A_38110474	169.46	1A	38110474
group PC2_1A	1A_38237371	170.092	1A	38237371
group PC2_1A	1A_36993407	170.976	1A	36993407
group PC2_1A	1A_38031428	171.5	1A	38031428
group PC2_1A	1A_37995727	171.775	1A	37995727
group PC2_1A	1A_38071230	173.708	1A	38071230
group PC2_1A	1A_38227846	175.32	1A	38227846
group PC2_1A	1A_39230985	179.188	1A	39230985
group PC2_1A	1A_39766329	180.351	1A	39766329
group PC2_1A	1A_39523863	182.38	1A	39523863
group PC2_1A	1A_40813122	183.993	1A	40813122
group PC2_1A	1A_40813585	184.195	1A	40813585
group PC2_1A	1A_41526806	186.626	1A	41526806
group PC2_1A	1A_40812589	189.544	1A	40812589
group PC2_1A	1A_39849154	189.563	1A	39849154
group PC2_1A	1A_40814050	189.57	1A	40814050
group PC2_1A	1A_39008836	191.407	1A	39008836
group PC2_1A	1A_38484401	191.824	1A	38484401
group PC2_1A	1A_42333112	194.794	1A	42333112
group PC2_1A	1A_42333402	194.997	1A	42333402
group PC2_1A	1A_41262007	197.614	1A	41262007
group PC2_1A	1A_46402818	209.121	1A	46402818
group SM_1F	1A_1010940	0	1A	1010940
group SM_1F	1A_2370183	1.776	1A	2370183
group SM_1F	1F_2849097	2.437	1F	2849097
group SM_1F	1A_2989937	2.931	1A	2989937
group SM_1F	1A_3683691	5.518	1A	3683691
group SM_1F	1F_4273763	6.126	1F	4273763
group SM_1F	1A_5246837	7.091	1A	5246837
group SM_1F	1F_4525466	7.865	1F	4525466
group SM_1F	4F_16592987	8.197	4F	16592987
group SM_1F	1F_6110448	9.453	1F	6110448
group SM_1F	1F_5993141	9.483	1F	5993141
group SM_1F	1A_6246140	9.493	1A	6246140
group SM_1F	1F_6454359	9.495	1F	6454359
group SM_1F	1A_7287012	10.349	1A	7287012
group SM_1F	1A_8440708	11.213	1A	8440708
group SM_1F	1F_8290152	12.809	1F	8290152
group SM_1F	1A_8818190	13.289	1A	8818190
group SM_1F	pchcms4_L1	15.152	pchcms4	L1
group SM_1F	1A_9623424	15.452	1A	9623424
group SM_1F	1A_9961623	15.585	1A	9961623
group SM_1F	1A_9415438	15.955	1A	9415438
group SM_1F	1A_10033789	16.152	1A	10033789
group SM_1F	1F_10061954	16.155	1F	10061954
group SM_1F	1A_10585398	16.404	1A	10585398
group SM_1F	1F_10786160	17.137	1F	10786160
group SM_1F	1A_10861875	17.139	1A	10861875
group SM_1F	1A_10767019	17.141	1A	10767019
group SM_1F	1F_11103183	17.55	1F	11103183
group SM_1F	EPDCU5-100_L2	17.969	EPDCU5-100	L2
group SM_1F	1A_12378758	19.373	1A	12378758
group SM_1F	1F_11657773	19.663	1F	11657773
group SM_1F	1F_12787120	20.208	1F	12787120
group SM_1F	1A_12686714	20.923	1A	12686714
group SM_1F	1F_13763404	21.497	1F	13763404
group SM_1F	1A_13676278	22.074	1A	13676278
group SM_1F	1A_14858127	22.665	1A	14858127
group SM_1F	1A_18955775	23.191	1A	18955775
group SM_1F	1F_16541503	23.611	1F	16541503
group SM_1F	1A_16221652	23.919	1A	16221652
group SM_1F	1A_14330333	24.326	1A	14330333
group SM_1F	1F_17711106	24.808	1F	17711106
group SM_1F	1F_14899327	25.831	1F	14899327
group SM_1F	1F_10720921	26.745	1F	10720921
group SM_1F	1F_10494409	26.825	1F	10494409
group SM_1F	1A_10837381	27.069	1A	10837381
group SM_1F	1A_11242894	27.193	1A	11242894
group SM_1F	1F_9168155	27.513	1F	9168155
group SM_1F	1A_11221796	27.819	1A	11221796
group SM_1F	1F_8459454	28.356	1F	8459454
group SM_1F	EPDCU5-100_L3	29.157	EPDCU5-100	L3
group SM_1F	1F_7328179	30.064	1F	7328179
group SM_1F	1F_13920852	30.959	1F	13920852
group SM_1F	1F_4904130	34.197	1F	4904130
group SM_1F	BPPCT035	35.374	BPPCT035
group SM_1F	1A_30613785	38.732	1A	30613785
group SM_1F	1F_28603000	41.019	1F	28603000
group SM_1F	pchgms3_L2	45.888	pchgms3	L2
group SM_1F	pchcms4_L3	48.686	pchcms4	L3
group SM_1F	1A_32251525	53.021	1A	32251525
group SM_1F	1F_34299562	64.341	1F	34299562
group PC2_1F	1F_4904130	0	1F	4904130
group PC2_1F	1A_1010940	2.54	1A	1010940
group PC2_1F	1A_2370183	3.192	1A	2370183
group PC2_1F	1F_2849097	3.602	1F	2849097
group PC2_1F	1A_2989937	4.143	1A	2989937
group PC2_1F	1A_3683691	6.919	1A	3683691
group PC2_1F	1F_4273763	7.512	1F	4273763
group PC2_1F	1A_5246837	8.457	1A	5246837
group PC2_1F	1F_4525466	9.33	1F	4525466
group PC2_1F	4F_16592987	9.469	4F	16592987
group PC2_1F	1F_6110448	10.93	1F	6110448
group PC2_1F	1F_5993141	10.959	1F	5993141
group PC2_1F	1F_6454359	10.968	1F	6454359
group PC2_1F	1A_6246140	10.969	1A	6246140
group PC2_1F	1A_7287012	11.847	1A	7287012
group PC2_1F	1A_8440708	12.725	1A	8440708
group PC2_1F	1F_8290152	14.283	1F	8290152
group PC2_1F	1A_8818190	14.81	1A	8818190
group PC2_1F	1A_9623424	17.056	1A	9623424
group PC2_1F	1A_9961623	17.225	1A	9961623
group PC2_1F	pchcms4_L1	17.472	pchcms4	L1
group PC2_1F	1A_9415438	17.761	1A	9415438
group PC2_1F	1A_10033789	17.907	1A	10033789
group PC2_1F	1F_10061954	17.909	1F	10061954
group PC2_1F	1A_10585398	18.1	1A	10585398
group PC2_1F	1F_10786160	18.853	1F	10786160
group PC2_1F	1A_10861875	18.856	1A	10861875
group PC2_1F	1A_10767019	18.858	1A	10767019
group PC2_1F	1F_11103183	19.095	1F	11103183
group PC2_1F	pchcms4_L2	19.93	pchcms4	L2
group PC2_1F	EPDCU5-100_L2	20.357	EPDCU5-100	L2
group PC2_1F	1A_12378758	21.464	1A	12378758
group PC2_1F	1A_12686714	21.74	1A	12686714
group PC2_1F	1F_11657773	22.441	1F	11657773
group PC2_1F	1F_12787120	23.239	1F	12787120
group PC2_1F	1F_13763404	23.54	1F	13763404
group PC2_1F	1A_13676278	23.984	1A	13676278
group PC2_1F	1A_14858127	24.688	1A	14858127
group PC2_1F	1A_14330333	25.264	1A	14330333
group PC2_1F	1A_16221652	25.506	1A	16221652
group PC2_1F	1F_16541503	25.676	1F	16541503
group PC2_1F	1A_18955775	25.809	1A	18955775
group PC2_1F	1F_17711106	26.069	1F	17711106
group PC2_1F	1F_10494409	27.488	1F	10494409
group PC2_1F	1F_10720921	27.541	1F	10720921
group PC2_1F	1A_11242894	27.745	1A	11242894
group PC2_1F	1A_10837381	27.836	1A	10837381
group PC2_1F	1F_9168155	28.088	1F	9168155
group PC2_1F	1F_8459454	28.995	1F	8459454
group PC2_1F	1F_7328179	29.589	1F	7328179
group PC2_1F	pchgms3_L2	30.551	pchgms3	L2
group PC2_1F	1F_14899327	30.586	1F	14899327
group PC2_1F	CPSCT027	32.051	CPSCT027
group PC2_1F	1A_22393410	32.267	1A	22393410
group PC2_1F	1F_21818756	32.299	1F	21818756
group PC2_1F	1F_13920852	32.644	1F	13920852
group PC2_1F	1F_23765727	35.114	1F	23765727
group PC2_1F	1F_25373294	35.741	1F	25373294
group PC2_1F	1F_24428812	35.745	1F	24428812
group PC2_1F	1F_25579028	35.759	1F	25579028
group PC2_1F	1F_24965573	36.183	1F	24965573
group PC2_1F	1F_25143168	36.183	1F	25143168
group PC2_1F	BPPCT035	37.089	BPPCT035
group PC2_1F	pchgms3_L3	39.43	pchgms3	L3
group PC2_1F	1F_26283430	40.404	1F	26283430
group PC2_1F	1A_26932592	40.417	1A	26932592
group PC2_1F	1F_26767119	40.458	1F	26767119
group PC2_1F	1F_27154718	41.155	1F	27154718
group PC2_1F	1F_27867925	42.503	1F	27867925
group PC2_1F	1F_28603000	43.368	1F	28603000
group PC2_1F	1F_28795934	43.466	1F	28795934
group PC2_1F	1F_28248901	43.481	1F	28248901
group PC2_1F	1F_29002328	44.01	1F	29002328
group PC2_1F	1F_30218762	44.04	1F	30218762
group PC2_1F	1A_29800411	44.614	1A	29800411
group PC2_1F	1F_30332099	45.192	1F	30332099
group PC2_1F	1F_30651514	45.807	1F	30651514
group PC2_1F	1F_30911169	46.466	1F	30911169
group PC2_1F	1A_32652138	49.864	1A	32652138
group PC2_1F	1A_32639502	52.045	1A	32639502
group PC2_1F	1F_32779126	52.963	1F	32779126
group PC2_1F	1F_33399145	54.468	1F	33399145
group PC2_1F	1A_32251525	55.033	1A	32251525
group PC2_1F	BPPCT027_L2	56.917	BPPCT027	L2
group PC2_1F	1F_33044403	57.198	1F	33044403
group PC2_1F	1F_34299562	57.503	1F	34299562
group PC2_1F	1F_33254162	58.389	1F	33254162
group PC2_1F	1F_33460443	59.089	1F	33460443
group PC2_1F	1A_33441046	59.094	1A	33441046
group PC2_1F	1A_33509674	59.103	1A	33509674
group PC2_1F	1F_33912837	60.309	1F	33912837
group PC2_1F	1A_33919695	60.317	1A	33919695
group PC2_1F	1F_34223526	61.508	1F	34223526
group PC2_1F	1F_34478204	62.8	1F	34478204
group PC2_1F	1A_34754774	63.833	1A	34754774
group PC2_1F	1F_34820310	63.84	1F	34820310
group PC2_1F	1F_34979540	64.24	1F	34979540
group PC2_1F	1A_33379241	64.677	1A	33379241
group PC2_1F	1A_35024409	65.064	1A	35024409
group PC2_1F	1F_36245818	65.522	1F	36245818
group PC2_1F	1A_36200055	65.527	1A	36200055
group PC2_1F	1F_35583350	66.092	1F	35583350
group PC2_1F	1A_36531098	66.095	1A	36531098
group PC2_1F	1F_35808974	66.683	1F	35808974
group PC2_1F	1F_36234910	68.058	1F	36234910
group PC2_1F	1A_36220607	68.128	1A	36220607
group PC2_1F	1A_36068051	68.128	1A	36068051
group PC2_1F	1F_36082020	68.135	1F	36082020
group PC2_1F	1A_36690026	69.33	1A	36690026
group PC2_1F	1A_37838255	69.599	1A	37838255
group PC2_1F	BPPCT016_L2	70.306	BPPCT016	L2
group PC2_1F	1A_37026940	72.099	1A	37026940
group PC2_1F	1A_37007127	72.203	1A	37007127
group PC2_1F	1F_37076812	72.409	1F	37076812
group PC2_1F	1F_37725805	72.586	1F	37725805
group PC2_1F	1F_39520733	77.574	1F	39520733
group PC2_1F	1A_39916605	78.142	1A	39916605
group PC2_1F	1A_39917414	78.378	1A	39917414
group PC2_1F	1A_43706470	79.444	1A	43706470
group PC2_1F	1A_44719900	80.741	1A	44719900
group PC2_1F	1A_41931822	81.976	1A	41931822
group PC2_1F	1A_43018897	82.476	1A	43018897
group PC2_1F	1A_45752337	82.97	1A	45752337
group PC2_1F	1A_45747348	82.97	1A	45747348
group PC2_1F	1A_45765455	85.538	1A	45765455
group PC2_1F	1F_45762620	85.566	1F	45762620
group PC2_1F	1A_44211370	86.018	1A	44211370
group PC2_1F	BPPCT028_L3	86.35	BPPCT028	L3
group PC2_1F	1F_45299782	86.631	1F	45299782
group PC2_1F	1A_44882473	87.126	1A	44882473
group PC2_1F	1A_44954566	87.134	1A	44954566
group PC2_1F	1F_45169388	87.136	1F	45169388
group PC2_1F	1A_44247150	87.679	1A	44247150
group PC2_1F	1F_44223837	88.122	1F	44223837
group PC2_1F	1A_44764542	88.544	1A	44764542
group PC2_1F	1F_44186038	88.814	1F	44186038
group PC2_1F	1A_43875207	89.299	1A	43875207
group PC2_1F	1A_45569175	89.848	1A	45569175
group PC2_1F	1A_42060318	91.095	1A	42060318
group PC2_1F	1F_42475128	91.102	1F	42475128
group PC2_1F	1A_45812976	92.895	1A	45812976
group PC2_1F	1A_42731565	95.892	1A	42731565
group PC2_1F	1A_44210352	99.048	1A	44210352
group PC2_1F	1A_44071168	99.253	1A	44071168
group PC2_1F	BPPCT028_L4	100.333	BPPCT028	L4
group PC2_1F	1A_44600192	101.918	1A	44600192
group PC2_1F	1A_44919064	102.842	1A	44919064
group PC2_1F	1A_47024084	112.238	1A	47024084
group SM_2A	2A_1187866	0	2A	1187866
group SM_2A	2A_217565	4.29	2A	217565
group SM_2A	2A_500420	5.487	2A	500420
group SM_2A	2A_2840304	11.51	2A	2840304
group SM_2A	2A_4578004	11.526	2A	4578004
group SM_2A	2A_4455806	12.008	2A	4455806
group SM_2A	2A_4354053	14.738	2A	4354053
group SM_2A	4A_16097055	16.061	4A	16097055
group SM_2A	4A_21580914	17.754	4A	21580914
group SM_2A	2A_11501239	17.778	2A	11501239
group SM_2A	2A_11503782	18.324	2A	11503782
group SM_2A	2A_11504814	18.456	2A	11504814
group SM_2A	2A_13744910	19.47	2A	13744910
group SM_2A	2A_13649899	22.109	2A	13649899
group SM_2A	4A_20865038	26.543	4A	20865038
group SM_2A	2A_11505164	27.132	2A	11505164
group SM_2A	2A_17187972	30.208	2A	17187972
group SM_2A	2A_17189587	30.317	2A	17189587
group SM_2A	1A_42413208	32.454	1A	42413208
group SM_2A	2A_3429743	32.837	2A	3429743
group SM_2A	2A_2164751	34.461	2A	2164751
group SM_2A	BPPCT013_L8	36.627	BPPCT013	L8
group SM_2A	2A_19248974	38.689	2A	19248974
group SM_2A	2A_15711952	39.208	2A	15711952
group SM_2A	2A_15747822	40.902	2A	15747822
group SM_2A	2A_16409297	46.661	2A	16409297
group SM_2A	2A_17560969	49.675	2A	17560969
group SM_2A	2A_18988718	55.111	2A	18988718
group SM_2A	2A_18683588	55.356	2A	18683588
group SM_2A	2A_15894385	58.962	2A	15894385
group SM_2A	2A_17736916	60.084	2A	17736916
group SM_2A	2A_21313157	60.379	2A	21313157
group SM_2A	2A_21579026	60.794	2A	21579026
group SM_2A	2A_18002445	60.864	2A	18002445
group SM_2A	2F_17998106	61.281	2F	17998106
group SM_2A	2F_18433815	62.596	2F	18433815
group SM_2A	pchgms1_L1	67.434	pchgms1	L1
group SM_2A	2A_20758268	68.447	2A	20758268
group SM_2A	2A_24184367	70.633	2A	24184367
group SM_2A	2A_20618503	71.322	2A	20618503
group SM_2A	1A_6680814	73.506	1A	6680814
group SM_2A	2A_24663539	73.935	2A	24663539
group SM_2A	pchgms1_L2	74.094	pchgms1	L2
group SM_2A	pchgms1_L8	75.097	pchgms1	L8
group SM_2A	2A_25063752	76.159	2A	25063752
group SM_2A	2A_25063662	76.184	2A	25063662
group SM_2A	2A_21670225	77.931	2A	21670225
group SM_2A	2A_21965305	78.226	2A	21965305
group SM_2A	2A_25346294	80.686	2A	25346294
group SM_2A	2A_22593260	81.64	2A	22593260
group SM_2A	2A_25534012	83.945	2A	25534012
group SM_2A	2A_25633651	83.968	2A	25633651
group SM_2A	2A_22593235	84.618	2A	22593235
group SM_2A	CPSCT021_L3	86.526	CPSCT021	L3
group SM_2A	CPSCT021_L7	87.827	CPSCT021	L7
group SM_2A	2A_26889882	90.127	2A	26889882
group SM_2A	2A_23331142	91.091	2A	23331142
group SM_2A	2A_28893541	93.097	2A	28893541
group SM_2A	2A_25512709	94.32	2A	25512709
group SM_2A	2A_28308881	97.505	2A	28308881
group SM_2A	2A_29072190	97.745	2A	29072190
group PC2_2A	2A_2886280	0	2A	2886280
group PC2_2A	2A_1015816	12.954	2A	1015816
group PC2_2A	2A_1187866	23.957	2A	1187866
group PC2_2A	2A_217565	27.885	2A	217565
group PC2_2A	2A_500420	28.877	2A	500420
group PC2_2A	2A_2373744	33.414	2A	2373744
group PC2_2A	2A_2164751	36.586	2A	2164751
group PC2_2A	1A_42413208	37.402	1A	42413208
group PC2_2A	2A_4455806	39.705	2A	4455806
group PC2_2A	2A_4354053	41.231	2A	4354053
group PC2_2A	2A_4801902	41.797	2A	4801902
group PC2_2A	4A_22142114	43.714	4A	22142114
group PC2_2A	4A_21580914	45.263	4A	21580914
group PC2_2A	2A_11501239	45.294	2A	11501239
group PC2_2A	2A_11503782	45.904	2A	11503782
group PC2_2A	2A_11504814	46.117	2A	11504814
group PC2_2A	4F_21145128	46.172	4F	21145128
group PC2_2A	2A_13649899	47.769	2A	13649899
group PC2_2A	2A_14137461	49.505	2A	14137461
group PC2_2A	2A_11505164	53.653	2A	11505164
group PC2_2A	4A_20865038	54.741	4A	20865038
group PC2_2A	2A_16879478	70.683	2A	16879478
group PC2_2A	CPSCT044_L2	73.307	CPSCT044	L2
group PC2_2A	2A_17834410	79.729	2A	17834410
group PC2_2A	pchgms1_L7	82.875	pchgms1	L7
group PC2_2A	2A_20758268	84.184	2A	20758268
group PC2_2A	2A_23949346	85.52	2A	23949346
group PC2_2A	2F_20470247	86.521	2F	20470247
group PC2_2A	2A_24663539	86.971	2A	24663539
group PC2_2A	2A_17560969	91.38	2A	17560969
group PC2_2A	2A_17731307	93.302	2A	17731307
group PC2_2A	2A_21313950	93.307	2A	21313950
group PC2_2A	2A_21313157	93.35	2A	21313157
group PC2_2A	2A_17736916	93.711	2A	17736916
group PC2_2A	BPPCT013_L5	94.022	BPPCT013	L5
group PC2_2A	2A_18002445	94.465	2A	18002445
group PC2_2A	2A_21579026	94.548	2A	21579026
group PC2_2A	2F_18433815	96.45	2F	18433815
group PC2_2A	2A_18588411	96.652	2A	18588411
group PC2_2A	2A_19364459	97.448	2A	19364459
group PC2_2A	2A_19615344	99.131	2A	19615344
group PC2_2A	2F_19629831	99.366	2F	19629831
group PC2_2A	2A_23465262	101.046	2A	23465262
group PC2_2A	2A_20618503	103.437	2A	20618503
group PC2_2A	2A_24184367	103.437	2A	24184367
group PC2_2A	pchgms1_L3	107.389	pchgms1	L3
group PC2_2A	pchgms1_L8	107.937	pchgms1	L8
group PC2_2A	2A_25346294	109.86	2A	25346294
group PC2_2A	2A_21670225	111.839	2A	21670225
group PC2_2A	2A_25274622	113.625	2A	25274622
group PC2_2A	2A_25633651	115.189	2A	25633651
group PC2_2A	2A_25534012	115.263	2A	25534012
group PC2_2A	2A_26674591	122.754	2A	26674591
group PC2_2A	2A_26786198	123.335	2A	26786198
group PC2_2A	2A_23331142	123.783	2A	23331142
group PC2_2A	2A_26784565	124.571	2A	26784565
group PC2_2A	2A_27596774	125.995	2A	27596774
group PC2_2A	2A_26635856	128.046	2A	26635856
group PC2_2A	2A_26889882	130.843	2A	26889882
group PC2_2A	CPSCT021_L6	132.276	CPSCT021	L6
group PC2_2A	2A_27363937	135.155	2A	27363937
group PC2_2A	CPSCT021_L4	140.256	CPSCT021	L4
group SM_2F	2F_10372800	0	2F	10372800
group SM_2F	2F_135002	17.723	2F	135002
group SM_2F	2A_10206351	17.926	2A	10206351
group SM_2F	2F_9283032	19.898	2F	9283032
group SM_2F	2F_902562	20.567	2F	902562
group SM_2F	2F_898490	20.629	2F	898490
group SM_2F	2A_911589	20.659	2A	911589
group SM_2F	2F_1478495	21.341	2F	1478495
group SM_2F	2A_9918248	23.762	2A	9918248
group SM_2F	2A_2054919	28.473	2A	2054919
group SM_2F	2F_20221759	40.853	2F	20221759
group SM_2F	2A_6844099	44.352	2A	6844099
group SM_2F	2A_5959570	44.644	2A	5959570
group SM_2F	2F_10926389	47.497	2F	10926389
group SM_2F	2F_6840911	47.725	2F	6840911
group SM_2F	2A_14265913	48.089	2A	14265913
group SM_2F	2A_14266444	48.097	2A	14266444
group SM_2F	2F_11553870	48.106	2F	11553870
group SM_2F	2A_14265130	48.204	2A	14265130
group SM_2F	2F_15329335	49.086	2F	15329335
group SM_2F	2F_13629048	50.252	2F	13629048
group SM_2F	CPSCT044_L3	54.147	CPSCT044	L3
group SM_2F	2F_21354063	55.694	2F	21354063
group SM_2F	2A_20304423	57.765	2A	20304423
group SM_2F	2A_15658996	59.203	2A	15658996
group SM_2F	2F_16840994	60.592	2F	16840994
group SM_2F	2F_16005866	60.791	2F	16005866
group SM_2F	2A_16943694	61.31	2A	16943694
group SM_2F	2A_17026524	61.458	2A	17026524
group SM_2F	2A_17120228	61.689	2A	17120228
group SM_2F	2A_17107040	61.812	2A	17107040
group SM_2F	2F_18437388	65.631	2F	18437388
group SM_2F	2F_18753870	66.257	2F	18753870
group SM_2F	2A_19115812	67.029	2A	19115812
group SM_2F	2F_19640445	68.062	2F	19640445
group SM_2F	2F_19592878	68.071	2F	19592878
group SM_2F	2F_20041486	68.32	2F	20041486
group SM_2F	2F_20207034	68.946	2F	20207034
group SM_2F	2A_20780832	72.898	2A	20780832
group SM_2F	pchgms1_L6	75.063	pchgms1	L6
group SM_2F	2F_20934259	75.239	2F	20934259
group SM_2F	2A_2886280	75.731	2A	2886280
group SM_2F	2F_21616635	77.853	2F	21616635
group SM_2F	2F_22081401	79.684	2F	22081401
group SM_2F	2F_21952248	79.69	2F	21952248
group SM_2F	2A_22154501	80.197	2A	22154501
group SM_2F	2A_22337017	80.411	2A	22337017
group SM_2F	2F_22290683	80.494	2F	22290683
group SM_2F	2F_22516775	80.514	2F	22516775
group SM_2F	2A_22607149	80.538	2A	22607149
group SM_2F	2A_22849699	81.718	2A	22849699
group SM_2F	2F_22896995	82.021	2F	22896995
group SM_2F	2F_23030333	82.314	2F	23030333
group SM_2F	2F_23509736	84.43	2F	23509736
group SM_2F	2A_23656066	84.747	2A	23656066
group SM_2F	2A_26393777	85.013	2A	26393777
group SM_2F	2F_23708171	85.036	2F	23708171
group SM_2F	CPSCT021_L5	86.675	CPSCT021	L5
group SM_2F	2A_24257448	87.49	2A	24257448
group SM_2F	2A_24314510	87.724	2A	24314510
group SM_2F	2F_24757071	88.608	2F	24757071
group SM_2F	2F_25465755	90.288	2F	25465755
group SM_2F	2F_25379106	90.346	2F	25379106
group SM_2F	2A_25467095	90.368	2A	25467095
group SM_2F	CPSCT023_L4	90.71	CPSCT023	L4
group SM_2F	2A_26354718	93.555	2A	26354718
group SM_2F	2F_22042847	102.681	2F	22042847
group SM_2F	2F_22884828	103.595	2F	22884828
group SM_2F	2F_23270219	105.098	2F	23270219
group SM_2F	2A_26846735	105.19	2A	26846735
group SM_2F	CPSCT021_L2	107.717	CPSCT021	L2
group SM_2F	2F_24276611	109.359	2F	24276611
group SM_2F	2A_24707507	109.648	2A	24707507
group SM_2F	CPSCT023_L6	110.769	CPSCT023	L6
group SM_2F	2F_25548735	113.039	2F	25548735
group SM_2F	2A_25872078	114.078	2A	25872078
group SM_2F	CPSCT034_L3	115.641	CPSCT034	L3
group SM_2F	2A_26603989	115.937	2A	26603989
group PC2_2F	2F_10372800	0	2F	10372800
group PC2_2F	2A_1123211	11.531	2A	1123211
group PC2_2F	2A_1275586	11.605	2A	1275586
group PC2_2F	2A_9918248	17.934	2A	9918248
group PC2_2F	2F_135002	19.699	2F	135002
group PC2_2F	2A_10206351	19.899	2A	10206351
group PC2_2F	2F_9283032	21.923	2F	9283032
group PC2_2F	2F_902562	22.632	2F	902562
group PC2_2F	2F_898490	22.657	2F	898490
group PC2_2F	2A_911589	22.769	2A	911589
group PC2_2F	2F_1478495	23.449	2F	1478495
group PC2_2F	2F_9334493	26.078	2F	9334493
group PC2_2F	BPPCT013_L2	32.332	BPPCT013	L2
group PC2_2F	2A_20726437	32.756	2A	20726437
group PC2_2F	2F_14406336	34.351	2F	14406336
group PC2_2F	CPSCT044_L3	34.735	CPSCT044	L3
group PC2_2F	pchgms1_L4	37.73	pchgms1	L4
group PC2_2F	2A_5959570	39.242	2A	5959570
group PC2_2F	2A_6844099	39.506	2A	6844099
group PC2_2F	2F_10926389	40.786	2F	10926389
group PC2_2F	2A_26603989	41.706	2A	26603989
group PC2_2F	2A_14265130	41.834	2A	14265130
group PC2_2F	2A_14266444	42.122	2A	14266444
group PC2_2F	2A_14265913	42.132	2A	14265913
group PC2_2F	2F_11553870	42.142	2F	11553870
group PC2_2F	2F_15329335	43.309	2F	15329335
group PC2_2F	2F_13629048	44.042	2F	13629048
group PC2_2F	2A_25872078	44.043	2A	25872078
group PC2_2F	CPSCT034_L4	44.573	CPSCT034	L4
group PC2_2F	2F_25548735	44.795	2F	25548735
group PC2_2F	CPSCT023_L6	46.026	CPSCT023	L6
group PC2_2F	CPSCT021_L2	46.424	CPSCT021	L2
group PC2_2F	2F_24276611	47.296	2F	24276611
group PC2_2F	2A_24707507	47.415	2A	24707507
group PC2_2F	BPPCT013_L4	49.084	BPPCT013	L4
group PC2_2F	2F_21354063	49.217	2F	21354063
group PC2_2F	2F_23270219	50.292	2F	23270219
group PC2_2F	2A_26846735	50.448	2A	26846735
group PC2_2F	2F_22884828	50.73	2F	22884828
group PC2_2F	2F_22042847	51.98	2F	22042847
group PC2_2F	2A_15658996	54.757	2A	15658996
group PC2_2F	2A_16943694	55.563	2A	16943694
group PC2_2F	2A_17026524	55.817	2A	17026524
group PC2_2F	2A_17120228	56.113	2A	17120228
group PC2_2F	2A_17107040	56.421	2A	17107040
group PC2_2F	2F_16840994	56.836	2F	16840994
group PC2_2F	2A_19115812	58.618	2A	19115812
group PC2_2F	2F_18437388	59.42	2F	18437388
group PC2_2F	2F_18753870	60.451	2F	18753870
group PC2_2F	2F_19592878	61.377	2F	19592878
group PC2_2F	2F_20041486	62.498	2F	20041486
group PC2_2F	2F_19640445	62.788	2F	19640445
group PC2_2F	2F_20207034	63.383	2F	20207034
group PC2_2F	2A_20780832	66.048	2A	20780832
group PC2_2F	2F_22081401	67.455	2F	22081401
group PC2_2F	2F_20934259	68.34	2F	20934259
group PC2_2F	pchgms1_L5	68.893	pchgms1	L5
group PC2_2F	2F_21952248	69.796	2F	21952248
group PC2_2F	2F_21616635	70.255	2F	21616635
group PC2_2F	2A_22154501	71.892	2A	22154501
group PC2_2F	2A_22337017	72.203	2A	22337017
group PC2_2F	2F_22290683	72.301	2F	22290683
group PC2_2F	2F_22516775	72.33	2F	22516775
group PC2_2F	2A_22607149	72.368	2A	22607149
group PC2_2F	2A_22849699	73.419	2A	22849699
group PC2_2F	2F_22896995	73.656	2F	22896995
group PC2_2F	2F_23030333	73.954	2F	23030333
group PC2_2F	2F_23509736	76.092	2F	23509736
group PC2_2F	2A_23656066	76.424	2A	23656066
group PC2_2F	2A_26393777	76.607	2A	26393777
group PC2_2F	2F_23708171	76.612	2F	23708171
group PC2_2F	2A_24257448	78.79	2A	24257448
group PC2_2F	2A_24314510	79.326	2A	24314510
group PC2_2F	2F_24757071	80.079	2F	24757071
group PC2_2F	CPSCT023_L1	80.434	CPSCT023	L1
group PC2_2F	2F_25465755	81.724	2F	25465755
group PC2_2F	2F_25379106	81.916	2F	25379106
group PC2_2F	2A_25467095	81.943	2A	25467095
group PC2_2F	CPSCT023_L4	82.397	CPSCT023	L4
group PC2_2F	CPSCT021_L1	83.823	CPSCT021	L1
group PC2_2F	2A_26354718	84.907	2A	26354718
group SM_3A	3A_4023531	0	3A	4023531
group SM_3A	PMS-30_L4	1.168	PMS-30	L4
group SM_3A	3A_4049781	1.657	3A	4049781
group SM_3A	UCDP97-403_L4	5.134	UCDP97-403	L4
group SM_3A	3A_3601834	5.666	3A	3601834
group SM_3A	3A_3699285	6.029	3A	3699285
group SM_3A	3A_2743517	6.449	3A	2743517
group SM_3A	3A_3086237	6.83	3A	3086237
group SM_3A	6A_26858807	6.927	6A	26858807
group SM_3A	3F_2804457	7.456	3F	2804457
group SM_3A	3A_3836125	7.712	3A	3836125
group SM_3A	3A_5336004	7.742	3A	5336004
group SM_3A	PMS-30_L5	8.79	PMS-30	L5
group SM_3A	3A_5440880	14.772	3A	5440880
group SM_3A	3A_6646570	19.149	3A	6646570
group SM_3A	3F_6783562	19.92	3F	6783562
group SM_3A	3A_7941680	20.624	3A	7941680
group SM_3A	3A_7295951	21.935	3A	7295951
group SM_3A	3A_7942063	22.906	3A	7942063
group SM_3A	3A_8524915	23.241	3A	8524915
group SM_3A	4A_16075683	30.819	4A	16075683
group SM_3A	4A_15070360	34.383	4A	15070360
group SM_3A	3A_10459565	41.044	3A	10459565
group SM_3A	3A_15373201	41.613	3A	15373201
group SM_3A	3A_16357387	44.105	3A	16357387
group SM_3A	3A_13025963	47.718	3A	13025963
group SM_3A	3A_13144730	47.986	3A	13144730
group SM_3A	3A_13208005	48.255	3A	13208005
group SM_3A	3A_18749038	48.987	3A	18749038
group SM_3A	3A_13520194	49.169	3A	13520194
group SM_3A	3A_13754793	50.515	3A	13754793
group SM_3A	3A_13878008	51.99	3A	13878008
group SM_3A	3A_15455662	53.873	3A	15455662
group SM_3A	3F_15963845	59.378	3F	15963845
group SM_3A	3A_21893912	63.265	3A	21893912
group SM_3A	3A_22341698	64.51	3A	22341698
group SM_3A	3A_17302344	65.09	3A	17302344
group SM_3A	3A_17343716	65.097	3A	17343716
group SM_3A	3A_18419753	71.476	3A	18419753
group SM_3A	3A_23515831	73.688	3A	23515831
group SM_3A	8A_18741709	73.747	8A	18741709
group SM_3A	3A_24911146	77.605	3A	24911146
group SM_3A	3A_24908776	77.732	3A	24908776
group SM_3A	3A_19716836	80.963	3A	19716836
group SM_3A	3A_25061314	81.151	3A	25061314
group SM_3A	3A_24492142	82.206	3A	24492142
group SM_3A	3A_24492115	82.287	3A	24492115
group SM_3A	3A_19524559	84.769	3A	19524559
group SM_3A	3A_26982158	90.345	3A	26982158
group SM_3A	3A_21003752	91.467	3A	21003752
group SM_3A	3A_17073831	95.758	3A	17073831
group PC2_3a	3A_311266	-0.244	3A	311266
group PC2_3a	3A_1205137	0	3A	1205137
group PC2_3a	3A_958111	2.291	3A	958111
group PC2_3a	3A_1178568	2.995	3A	1178568
group PC2_3a	3A_1204975	3.153	3A	1204975
group PC2_3a	3A_509856	3.957	3A	509856
group PC2_3a	3A_1257143	6.775	3A	1257143
group PC2_3a	UCDP97-403_L3	10.194	UCDP97-403	L3
group PC2_3a	PMS-30_L5	10.695	PMS-30	L5
group PC2_3a	3A_3699285	11.632	3A	3699285
group PC2_3a	PMS-30_L6	13.155	PMS-30	L6
group PC2_3a	3A_3601834	14.551	3A	3601834
group PC2_3a	3A_5336004	15.343	3A	5336004
group PC2_3a	3A_3836125	15.391	3A	3836125
group PC2_3a	3F_2804457	15.48	3F	2804457
group PC2_3a	3A_3136656	16.046	3A	3136656
group PC2_3a	3A_4097798	16.887	3A	4097798
group PC2_3a	3A_3792552	18.306	3A	3792552
group PC2_3a	PMS-30_L4	18.413	PMS-30	L4
group PC2_3a	3A_4049781	19.006	3A	4049781
group PC2_3a	3A_5145901	19.501	3A	5145901
group PC2_3a	3A_5675995	21.219	3A	5675995
group PC2_3a	3A_5359437	24.505	3A	5359437
group PC2_3a	3A_5440880	25.711	3A	5440880
group PC2_3a	3A_6713707	26.224	3A	6713707
group PC2_3a	BPPCT039_L2	26.558	BPPCT039	L2
group PC2_3a	3A_7942063	29.153	3A	7942063
group PC2_3a	BPPCT039_L3	30.463	BPPCT039	L3
group PC2_3a	3A_7078106	31.305	3A	7078106
group PC2_3a	3A_6646570	32.354	3A	6646570
group PC2_3a	3A_7941680	33.52	3A	7941680
group PC2_3a	3A_9412653	37.387	3A	9412653
group PC2_3a	3A_10020046	40.599	3A	10020046
group PC2_3a	3A_15373201	56.291	3A	15373201
group PC2_3a	3A_13025963	62.974	3A	13025963
group PC2_3a	3A_13144730	63.284	3A	13144730
group PC2_3a	3A_13208005	63.537	3A	13208005
group PC2_3a	3A_18749038	64.31	3A	18749038
group PC2_3a	3A_13520194	64.486	3A	13520194
group PC2_3a	3A_13754793	66.042	3A	13754793
group PC2_3a	3A_14438577	68.884	3A	14438577
group PC2_3a	3A_19973452	70.548	3A	19973452
group PC2_3a	3A_15455662	72.839	3A	15455662
group PC2_3a	3F_15963845	78.82	3F	15963845
group PC2_3a	3A_21893912	82.98	3A	21893912
group PC2_3a	3A_22341698	84.28	3A	22341698
group PC2_3a	3A_17302344	84.862	3A	17302344
group PC2_3a	3A_17343716	84.874	3A	17343716
group PC2_3a	3A_23515831	89.727	3A	23515831
group PC2_3a	8A_18741709	89.782	8A	18741709
group PC2_3a	3A_18419753	92.486	3A	18419753
group PC2_3a	3A_19716836	96.243	3A	19716836
group PC2_3a	3A_25061314	96.445	3A	25061314
group PC2_3a	3A_24911146	97.865	3A	24911146
group PC2_3a	3A_24908776	97.931	3A	24908776
group PC2_3a	3A_19524559	104.005	3A	19524559
group PC2_3a	3A_26425508	106.202	3A	26425508
group PC2_3a	3A_21003752	107.12	3A	21003752
group SM_3F	3A_1205137	0	3A	1205137
group SM_3F	3A_1512481	16.063	3A	1512481
group SM_3F	3F_1953269	16.648	3F	1953269
group SM_3F	3A_1307790	17.328	3A	1307790
group SM_3F	3A_1720554	18.199	3A	1720554
group SM_3F	3F_4633547	18.677	3F	4633547
group SM_3F	3A_511746	20.452	3A	511746
group SM_3F	3A_1656893	20.85	3A	1656893
group SM_3F	3A_1810714	21.011	3A	1810714
group SM_3F	3F_1182045	21.046	3F	1182045
group SM_3F	3A_2008113	21.074	3A	2008113
group SM_3F	3A_1414476	21.304	3A	1414476
group SM_3F	3A_1663209	21.321	3A	1663209
group SM_3F	3F_1356250	21.377	3F	1356250
group SM_3F	3F_1787254	21.444	3F	1787254
group SM_3F	3F_2203771	21.546	3F	2203771
group SM_3F	3F_3072067	21.554	3F	3072067
group SM_3F	3A_2307153	21.574	3A	2307153
group SM_3F	8F_1247883	21.96	8F	1247883
group SM_3F	UCDP97-403_L1	22.43	UCDP97-403	L1
group SM_3F	3A_3409651	22.933	3A	3409651
group SM_3F	3A_3515662	23.106	3A	3515662
group SM_3F	3A_3196604	23.109	3A	3196604
group SM_3F	3A_2615230	23.114	3A	2615230
group SM_3F	3F_2966139	23.118	3F	2966139
group SM_3F	3A_3564561	23.121	3A	3564561
group SM_3F	3A_3509528	23.599	3A	3509528
group SM_3F	PMS-30_L2	23.892	PMS-30	L2
group SM_3F	3A_4755490	25.072	3A	4755490
group SM_3F	3A_5848685	25.934	3A	5848685
group SM_3F	3F_4940898	25.937	3F	4940898
group SM_3F	PMS-30_L1	27.157	PMS-30	L1
group SM_3F	3F_5323005	27.647	3F	5323005
group SM_3F	3F_7210137	28.786	3F	7210137
group SM_3F	3A_6687690	29.144	3A	6687690
group SM_3F	3F_6780052	29.389	3F	6780052
group SM_3F	EPDCU3-083_L7	29.611	EPDCU3-083	L7
group SM_3F	3F_7283430	29.73	3F	7283430
group SM_3F	EPDCU3-083_L6	30.975	EPDCU3-083	L6
group SM_3F	3A_6566641	31.341	3A	6566641
group SM_3F	3F_7812427	31.993	3F	7812427
group SM_3F	3F_7626706	32.018	3F	7626706
group SM_3F	3A_8522819	32.304	3A	8522819
group SM_3F	4F_20442276	32.401	4F	20442276
group SM_3F	3A_9729116	33.72	3A	9729116
group SM_3F	3F_12188774	35.16	3F	12188774
group SM_3F	3A_16342197	36.38	3A	16342197
group SM_3F	3F_12375363	36.631	3F	12375363
group SM_3F	3A_12474678	36.828	3A	12474678
group SM_3F	3F_17994254	37.008	3F	17994254
group SM_3F	3F_12675693	37.042	3F	12675693
group SM_3F	3A_13001555	37.274	3A	13001555
group SM_3F	3F_18450567	37.51	3F	18450567
group SM_3F	3F_13369328	37.762	3F	13369328
group SM_3F	3A_10626205	39.785	3A	10626205
group SM_3F	3A_12500413	40.085	3A	12500413
group SM_3F	3F_12539794	41.542	3F	12539794
group PC2_3F	3A_1512481	0	3A	1512481
group PC2_3F	3A_1307790	0.677	3A	1307790
group PC2_3F	3F_1953269	1.358	3F	1953269
group PC2_3F	3A_1720554	2.442	3A	1720554
group PC2_3F	3A_511746	4.139	3A	511746
group PC2_3F	3A_1656893	4.667	3A	1656893
group PC2_3F	3A_1810714	4.832	3A	1810714
group PC2_3F	3F_1182045	4.877	3F	1182045
group PC2_3F	3A_2008113	4.881	3A	2008113
group PC2_3F	3F_1356250	5.149	3F	1356250
group PC2_3F	3A_1414476	5.155	3A	1414476
group PC2_3F	3A_2307153	5.313	3A	2307153
group PC2_3F	3F_2203771	5.322	3F	2203771
group PC2_3F	3F_3072067	5.324	3F	3072067
group PC2_3F	3A_1663209	5.398	3A	1663209
group PC2_3F	8F_1247883	5.715	8F	1247883
group PC2_3F	PMS-30_L3	6.21	PMS-30	L3
group PC2_3F	UCDP97-403_L1	6.562	UCDP97-403	L1
group PC2_3F	3A_3409651	6.775	3A	3409651
group PC2_3F	3A_3515662	6.946	3A	3515662
group PC2_3F	3A_3196604	6.949	3A	3196604
group PC2_3F	3A_2615230	6.957	3A	2615230
group PC2_3F	3A_3509528	7.478	3A	3509528
group PC2_3F	3F_4940898	10.061	3F	4940898
group PC2_3F	3A_5848685	10.132	3A	5848685
group PC2_3F	PMS-30_L1	11.025	PMS-30	L1
group PC2_3F	3F_4633547	11.206	3F	4633547
group PC2_3F	3F_5323005	11.811	3F	5323005
group PC2_3F	BPPCT039_L1	12.327	BPPCT039	L1
group PC2_3F	EPDCU3-083_L4	12.885	EPDCU3-083	L4
group PC2_3F	3F_7210137	13.536	3F	7210137
group PC2_3F	3A_6687690	13.752	3A	6687690
group PC2_3F	3F_7283430	14.077	3F	7283430
group PC2_3F	EPDCU3-083_L7	14.28	EPDCU3-083	L7
group PC2_3F	3F_6780052	14.607	3F	6780052
group PC2_3F	3F_7626706	16.125	3F	7626706
group PC2_3F	4F_20442276	16.489	4F	20442276
group PC2_3F	3A_8522819	16.601	3A	8522819
group PC2_3F	3F_7812427	16.829	3F	7812427
group PC2_3F	3A_6566641	17.288	3A	6566641
group PC2_3F	BPPCT009_L1	18.113	BPPCT009	L1
group PC2_3F	3F_12188774	19.456	3F	12188774
group PC2_3F	3A_16342197	21.046	3A	16342197
group PC2_3F	3F_12375363	21.313	3F	12375363
group PC2_3F	3A_12474678	21.579	3A	12474678
group PC2_3F	3F_12675693	21.768	3F	12675693
group PC2_3F	3F_17994254	21.787	3F	17994254
group PC2_3F	3A_13001555	22.005	3A	13001555
group PC2_3F	3F_18450567	22.168	3F	18450567
group PC2_3F	3F_13369328	22.453	3F	13369328
group PC2_3F	3A_10626205	24.747	3A	10626205
group PC2_3F	3A_12500413	25.097	3A	12500413
group PC2_3F	3F_12539794	25.891	3F	12539794
group PC2_3F	3F_18446535	27.315	3F	18446535
group PC2_3F	3A_13715535	29.46	3A	13715535
group PC2_3F	3A_19310781	30.023	3A	19310781
group PC2_3F	3A_20255605	31.844	3A	20255605
group PC2_3F	3F_15171728	32.498	3F	15171728
group PC2_3F	3F_16122412	34.382	3F	16122412
group PC2_3F	3A_21024386	36.082	3A	21024386
group PC2_3F	3A_22297749	38.522	3A	22297749
group PC2_3F	3F_17534527	40.036	3F	17534527
group PC2_3F	8F_2411873	40.502	8F	2411873
group PC2_3F	3F_17988706	40.536	3F	17988706
group PC2_3F	3F_18467711	41.781	3F	18467711
group PC2_3F	3A_17073831	43.491	3A	17073831
group PC2_3F	1F_27534222	47.774	1F	27534222
group PC2_3F	3F_20012004	49.98	3F	20012004
group PC2_3F	3A_20357254	52.632	3A	20357254
group PC2_3F	3A_20736561	53.219	3A	20736561
group PC2_3F	3A_26713050	57.787	3A	26713050
group PC2_3F	3F_20295529	62.659	3F	20295529
group SM_4A	4A_919839	0	4A	919839
group SM_4A	4A_538960	0.001	4A	538960
group SM_4A	4A_548551	0.016	4A	548551
group SM_4A	4A_234975	0.021	4A	234975
group SM_4A	4A_1899575	3.132	4A	1899575
group SM_4A	4A_2559655	5.351	4A	2559655
group SM_4A	4A_3333437	10.101	4A	3333437
group SM_4A	4A_5026586	19.237	4A	5026586
group SM_4A	4A_5911133	20.602	4A	5911133
group SM_4A	4A_5728680	23.678	4A	5728680
group SM_4A	BPPCT040_L6	24.621	BPPCT040	L6
group SM_4A	4A_10148314	27.006	4A	10148314
group SM_4A	4A_9148953	28.154	4A	9148953
group SM_4A	4A_5231853	32.845	4A	5231853
group SM_4A	4A_5425815	33.638	4A	5425815
group SM_4A	4A_5490025	34.732	4A	5490025
group SM_4A	4A_8739405	35.971	4A	8739405
group SM_4A	BPPCT040_L1	37.44	BPPCT040	L1
group SM_4A	4A_6823591	38.886	4A	6823591
group SM_4A	4A_6831992	39.434	4A	6831992
group SM_4A	4A_6799310	39.63	4A	6799310
group SM_4A	4A_7429956	40.683	4A	7429956
group SM_4A	4A_7148241	41.058	4A	7148241
group SM_4A	4A_8499218	42.75	4A	8499218
group SM_4A	4F_8495239	42.754	4F	8495239
group SM_4A	4A_8494526	42.758	4A	8494526
group SM_4A	4F_8955576	44.548	4F	8955576
group SM_4A	4A_10021625	47.397	4A	10021625
group SM_4A	1A_10803074	52.177	1A	10803074
group SM_4A	4A_12715001	55.507	4A	12715001
group SM_4A	4A_10869172	58.029	4A	10869172
group SM_4A	4F_11651018	59.875	4F	11651018
group SM_4A	4A_12800306	61.988	4A	12800306
group SM_4A	4A_12798125	61.991	4A	12798125
group SM_4A	4A_12800281	62.032	4A	12800281
group SM_4A	4A_13688272	65.464	4A	13688272
group SM_4A	4A_13993179	67.346	4A	13993179
group SM_4A	4A_13993614	67.451	4A	13993614
group SM_4A	4A_15162982	70.807	4A	15162982
group SM_4A	4A_15232423	70.898	4A	15232423
group SM_4A	4A_16071950	72.298	4A	16071950
group SM_4A	4A_16674656	75.733	4A	16674656
group SM_4A	4A_16672589	75.74	4A	16672589
group SM_4A	4A_19371391	76.324	4A	19371391
group SM_4A	6A_8334430	76.464	6A	8334430
group SM_4A	4A_17690570	77.288	4A	17690570
group SM_4A	4A_19657873	77.29	4A	19657873
group SM_4A	4A_19599189	77.332	4A	19599189
group SM_4A	4A_20432569	78.404	4A	20432569
group SM_4A	4A_20433462	78.449	4A	20433462
group SM_4A	4A_16072208	81.305	4A	16072208
group SM_4A	4A_16765623	84.425	4A	16765623
group SM_4A	4A_26635875	85.02	4A	26635875
group SM_4A	4A_25740934	85.935	4A	25740934
group SM_4A	4A_16673050	86.905	4A	16673050
group SM_4A	4A_19293490	87.317	4A	19293490
group SM_4A	4A_17040984	94.398	4A	17040984
group SM_4A	4A_13567867	98.009	4A	13567867
group PC2_4A	4A_3333437	0	4A	3333437
group PC2_4A	4A_5490025	8.737	4A	5490025
group PC2_4A	4A_5231853	9.416	4A	5231853
group PC2_4A	4A_5911133	11.086	4A	5911133
group PC2_4A	4A_3904109	12.535	4A	3904109
group PC2_4A	4A_3984901	12.596	4A	3984901
group PC2_4A	4A_4114443	13.304	4A	4114443
group PC2_4A	4A_4329962	14.805	4A	4329962
group PC2_4A	BPPCT040_L6	15.935	BPPCT040	L6
group PC2_4A	4A_5728680	19.503	4A	5728680
group PC2_4A	4A_5425119	20.971	4A	5425119
group PC2_4A	BPPCT040_L3	24.233	BPPCT040	L3
group PC2_4A	4A_7429956	29.177	4A	7429956
group PC2_4A	4A_7944355	29.856	4A	7944355
group PC2_4A	4A_8499218	32.039	4A	8499218
group PC2_4A	4F_8495239	32.055	4F	8495239
group PC2_4A	4A_8494526	32.071	4A	8494526
group PC2_4A	4A_9033297	32.69	4A	9033297
group PC2_4A	4F_8955576	34.441	4F	8955576
group PC2_4A	4A_8739405	37.756	4A	8739405
group PC2_4A	4A_10021625	38.113	4A	10021625
group PC2_4A	4A_10184012	40.27	4A	10184012
group PC2_4A	4A_14081510	47.187	4A	14081510
group PC2_4A	4A_11462176	49.042	4A	11462176
group PC2_4A	4A_11356807	49.066	4A	11356807
group PC2_4A	4A_11365268	49.12	4A	11365268
group PC2_4A	4A_12715001	50.814	4A	12715001
group PC2_4A	4F_11651018	53.319	4F	11651018
group PC2_4A	4A_12750612	55.446	4A	12750612
group PC2_4A	4A_12800306	56.672	4A	12800306
group PC2_4A	4A_12798125	56.675	4A	12798125
group PC2_4A	4A_12800281	56.755	4A	12800281
group PC2_4A	2A_17791585	59.404	2A	17791585
group PC2_4A	4A_13606903	59.475	4A	13606903
group PC2_4A	4A_13688272	60.498	4A	13688272
group PC2_4A	4A_13993179	62.408	4A	13993179
group PC2_4A	4A_13993614	62.498	4A	13993614
group PC2_4A	4A_16673050	63.955	4A	16673050
group PC2_4A	4A_19293490	64.224	4A	19293490
group PC2_4A	4A_15966354	65.491	4A	15966354
group PC2_4A	4A_15162982	66.304	4A	15162982
group PC2_4A	4A_15232423	66.407	4A	15232423
group PC2_4A	4A_14570839	67.048	4A	14570839
group PC2_4A	4A_16071950	68.024	4A	16071950
group PC2_4A	4A_19561278	71.59	4A	19561278
group PC2_4A	4A_16674656	72.498	4A	16674656
group PC2_4A	4A_16672589	72.548	4A	16672589
group PC2_4A	6A_8334430	73.114	6A	8334430
group PC2_4A	4A_19371391	73.314	4A	19371391
group PC2_4A	4A_19599189	74.186	4A	19599189
group PC2_4A	4A_17690570	74.224	4A	17690570
group PC2_4A	4A_19657873	74.255	4A	19657873
group PC2_4A	4A_16072208	76.22	4A	16072208
group PC2_4A	BPPCT013_L9	80.422	BPPCT013	L9
group PC2_4A	BPPCT013_L10	80.881	BPPCT013	L10
group PC2_4A	4A_26635875	83.595	4A	26635875
group PC2_4A	4A_25740934	84.396	4A	25740934
group PC2_4A	4A_26601047	86.623	4A	26601047
group SM_4F	4F_316816	0	4F	316816
group SM_4F	4F_317359	0.008	4F	317359
group SM_4F	4F_515955	1.351	4F	515955
group SM_4F	BPPCT010_L1	2.094	BPPCT010	L1
group SM_4F	4A_348039	3.882	4A	348039
group SM_4F	4F_178388	5.486	4F	178388
group SM_4F	4A_473163	5.782	4A	473163
group SM_4F	4A_153434	5.893	4A	153434
group SM_4F	4F_69826	6.146	4F	69826
group SM_4F	4F_726273	6.631	4F	726273
group SM_4F	4A_759770	6.634	4A	759770
group SM_4F	4F_725298	6.638	4F	725298
group SM_4F	BPPCT010_L2	6.736	BPPCT010	L2
group SM_4F	4F_689255	7.951	4F	689255
group SM_4F	4F_3340311	8.417	4F	3340311
group SM_4F	4F_1211482	8.669	4F	1211482
group SM_4F	4F_2258698	10.924	4F	2258698
group SM_4F	4A_2427939	10.932	4A	2427939
group SM_4F	4F_2018251	11.188	4F	2018251
group SM_4F	4F_2770847	11.908	4F	2770847
group SM_4F	4A_3615755	12.644	4A	3615755
group SM_4F	4A_3758118	13.215	4A	3758118
group SM_4F	4A_4067478	13.909	4A	4067478
group SM_4F	4F_4153608	13.934	4F	4153608
group SM_4F	4F_4351322	14.203	4F	4351322
group SM_4F	4F_4223876	14.219	4F	4223876
group SM_4F	4F_4439901	14.226	4F	4439901
group SM_4F	4A_4236021	14.238	4A	4236021
group SM_4F	4A_5063305	17.149	4A	5063305
group SM_4F	4A_6002305	18.888	4A	6002305
group SM_4F	4A_5638228	19.338	4A	5638228
group SM_4F	4F_5611933	19.623	4F	5611933
group SM_4F	4A_5588490	19.644	4A	5588490
group SM_4F	4A_5550646	19.796	4A	5550646
group SM_4F	4F_6173362	20.197	4F	6173362
group SM_4F	4F_5606677	20.759	4F	5606677
group SM_4F	4F_6660070	21.638	4F	6660070
group SM_4F	4F_6561000	21.888	4F	6561000
group SM_4F	4A_6431232	22.177	4A	6431232
group SM_4F	4A_3018468	23.386	4A	3018468
group SM_4F	BPPCT040_L4	23.912	BPPCT040	L4
group SM_4F	4F_7147868	24.949	4F	7147868
group SM_4F	4F_7434938	25.167	4F	7434938
group SM_4F	4F_7583457	25.274	4F	7583457
group SM_4F	4A_7512396	25.509	4A	7512396
group SM_4F	4F_7862326	25.727	4F	7862326
group SM_4F	4A_7518939	25.836	4A	7518939
group SM_4F	4A_7666480	25.989	4A	7666480
group SM_4F	4A_8219351	26.151	4A	8219351
group SM_4F	4A_8500917	26.213	4A	8500917
group SM_4F	4F_3754482	28.2	4F	3754482
group SM_4F	4A_3790729	28.293	4A	3790729
group SM_4F	4A_3868462	28.409	4A	3868462
group SM_4F	4F_933528	28.631	4F	933528
group SM_4F	4F_26648663	29.456	4F	26648663
group SM_4F	4F_4705519	30.741	4F	4705519
group SM_4F	4F_9290197	31.228	4F	9290197
group SM_4F	4A_6348488	32.464	4A	6348488
group SM_4F	4A_6348991	32.672	4A	6348991
group SM_4F	4F_5182400	35.246	4F	5182400
group SM_4F	4F_6787365	36.842	4F	6787365
group SM_4F	4A_7509371	38.871	4A	7509371
group SM_4F	4A_8188846	40.248	4A	8188846
group SM_4F	4F_8252537	40.98	4F	8252537
group SM_4F	4F_8425845	41.2	4F	8425845
group SM_4F	4F_8893154	43.034	4F	8893154
group SM_4F	4A_10042879	44.732	4A	10042879
group SM_4F	4F_9732651	44.914	4F	9732651
group PC2_4F	BPPCT010_L3	0	BPPCT010	L3
group PC2_4F	4F_178388	2.65	4F	178388
group PC2_4F	4F_69826	2.693	4F	69826
group PC2_4F	4A_153434	2.721	4A	153434
group PC2_4F	4A_473163	3.005	4A	473163
group PC2_4F	4F_726273	3.203	4F	726273
group PC2_4F	4A_759770	3.206	4A	759770
group PC2_4F	4F_725298	3.233	4F	725298
group PC2_4F	4F_2018251	7.222	4F	2018251
group PC2_4F	4F_2258698	7.49	4F	2258698
group PC2_4F	4A_2427939	7.512	4A	2427939
group PC2_4F	4A_3615755	9.505	4A	3615755
group PC2_4F	4A_3733982	9.909	4A	3733982
group PC2_4F	4A_3758118	9.991	4A	3758118
group PC2_4F	4A_4067478	10.542	4A	4067478
group PC2_4F	4F_4153608	10.544	4F	4153608
group PC2_4F	4A_4236021	10.76	4A	4236021
group PC2_4F	4F_4223876	10.762	4F	4223876
group PC2_4F	4F_4439901	10.773	4F	4439901
group PC2_4F	4F_4351322	11.033	4F	4351322
group PC2_4F	4F_4525916	12.939	4F	4525916
group PC2_4F	4A_5063305	14.513	4A	5063305
group PC2_4F	4A_6002305	15.354	4A	6002305
group PC2_4F	4F_6173362	16.022	4F	6173362
group PC2_4F	4A_5588490	16.268	4A	5588490
group PC2_4F	4F_5611933	17.757	4F	5611933
group PC2_4F	4F_5606677	18.041	4F	5606677
group PC2_4F	BPPCT040_L5	18.67	BPPCT040	L5
group PC2_4F	4F_6660070	19.129	4F	6660070
group PC2_4F	4F_6561000	19.781	4F	6561000
group PC2_4F	4A_6431232	19.921	4A	6431232
group PC2_4F	4A_8500917	20.84	4A	8500917
group PC2_4F	4F_7862326	21.345	4F	7862326
group PC2_4F	4A_7666480	21.444	4A	7666480
group PC2_4F	4F_7147868	22.001	4F	7147868
group PC2_4F	4F_7583457	22.22	4F	7583457
group PC2_4F	4F_7434938	22.555	4F	7434938
group PC2_4F	4A_7512396	22.69	4A	7512396
group PC2_4F	4A_8219351	22.959	4A	8219351
group PC2_4F	4F_26648663	23.763	4F	26648663
group PC2_4F	4A_3868462	26.43	4A	3868462
group PC2_4F	4A_3790729	26.512	4A	3790729
group PC2_4F	4F_3754482	26.542	4F	3754482
group PC2_4F	4F_933528	26.719	4F	933528
group PC2_4F	4A_3018468	26.92	4A	3018468
group PC2_4F	4F_1211482	28.427	4F	1211482
group PC2_4F	4A_348039	29.404	4A	348039
group PC2_4F	4F_689255	29.716	4F	689255
group PC2_4F	4F_515955	30.4	4F	515955
group PC2_4F	BPPCT010_L1	30.536	BPPCT010	L1
group PC2_4F	BPPCT009_L4	31.542	BPPCT009	L4
group PC2_4F	4F_9290197	31.974	4F	9290197
group PC2_4F	4F_6787365	33.57	4F	6787365
group PC2_4F	4A_6348991	34.821	4A	6348991
group PC2_4F	4A_6348488	34.887	4A	6348488
group PC2_4F	4F_5182400	35.133	4F	5182400
group PC2_4F	BPPCT040_L2	36.539	BPPCT040	L2
group PC2_4F	4A_7509371	37.842	4A	7509371
group PC2_4F	4A_8188846	39.773	4A	8188846
group PC2_4F	4F_8252537	40.749	4F	8252537
group PC2_4F	4F_8425845	41.034	4F	8425845
group PC2_4F	4F_8893154	42.466	4F	8893154
group PC2_4F	4A_10042879	44.198	4A	10042879
group PC2_4F	4F_9732651	44.363	4F	9732651
group PC2_4F	4F_10832168	50.192	4F	10832168
group PC2_4F	4F_11135825	50.662	4F	11135825
group PC2_4F	4A_11588410	52.187	4A	11588410
group PC2_4F	4F_13192554	55.955	4F	13192554
group PC2_4F	4A_14094277	59.454	4A	14094277
group PC2_4F	4A_13567867	60.359	4A	13567867
group PC2_4F	4A_17040984	65.9	4A	17040984
group PC2_4F	4F_18548701	69.131	4F	18548701
group PC2_4F	4F_18745201	69.383	4F	18745201
group PC2_4F	4F_19321906	69.857	4F	19321906
group PC2_4F	6A_14090324	70.399	6A	14090324
group PC2_4F	4A_19689183	70.402	4A	19689183
group PC2_4F	4F_20281710	72.147	4F	20281710
group PC2_4F	4F_18496601	72.499	4F	18496601
group PC2_4F	6A_1178155	74.091	6A	1178155
group PC2_4F	4A_23675555	74.161	4A	23675555
group PC2_4F	4A_26924288	77.606	4A	26924288
group PC2_4F	BPPCT009_L6	84.252	BPPCT009	L6
group PC2_4F	BPPCT013_L8	85.965	BPPCT013	L8
group PC2_4F	BPPCT009_L5	88.488	BPPCT009	L5
group SM_5A	5A_2760013	0	5A	2760013
group SM_5A	5A_1645289	4.23	5A	1645289
group SM_5A	5F_2351581	5.413	5F	2351581
group SM_5A	5A_1883067	5.741	5A	1883067
group SM_5A	5A_1658127	6.519	5A	1658127
group SM_5A	5A_1140248	7.872	5A	1140248
group SM_5A	5A_1144539	9.655	5A	1144539
group SM_5A	5A_1145229	9.657	5A	1145229
group SM_5A	5A_1150099	9.662	5A	1150099
group SM_5A	5A_949123	11.92	5A	949123
group SM_5A	5A_934368	11.989	5A	934368
group SM_5A	5A_689941	17.318	5A	689941
group SM_5A	5A_533621	18.216	5A	533621
group SM_5A	5A_3695755	24.029	5A	3695755
group SM_5A	5A_3464400	24.506	5A	3464400
group SM_5A	5A_3528455	25.316	5A	3528455
group SM_5A	5A_3522246	25.386	5A	3522246
group SM_5A	5A_3492263	25.395	5A	3492263
group SM_5A	5A_3767786	25.726	5A	3767786
group SM_5A	5A_3731884	25.773	5A	3731884
group SM_5A	5A_4028824	28.94	5A	4028824
group SM_5A	5A_4413731	30.233	5A	4413731
group SM_5A	5A_7711329	37.889	5A	7711329
group SM_5A	5A_7760819	39.984	5A	7760819
group SM_5A	5A_8344028	43.431	5A	8344028
group SM_5A	5A_8853167	43.792	5A	8853167
group SM_5A	5A_9041308	45.132	5A	9041308
group SM_5A	5A_9085643	45.457	5A	9085643
group SM_5A	5A_9464133	45.687	5A	9464133
group SM_5A	5A_9628614	46.573	5A	9628614
group SM_5A	5A_10217241	48.176	5A	10217241
group SM_5A	5A_10237059	48.214	5A	10237059
group SM_5A	5A_11156132	54.476	5A	11156132
group SM_5A	5A_11151837	54.549	5A	11151837
group SM_5A	5A_11758732	60.024	5A	11758732
group SM_5A	5A_11758709	60.037	5A	11758709
group SM_5A	5A_11758269	60.198	5A	11758269
group SM_5A	5A_16741368	72.968	5A	16741368
group SM_5A	5A_15927519	76.675	5A	15927519
group SM_5A	5A_16429681	77.367	5A	16429681
group SM_5A	5A_15737088	77.385	5A	15737088
group SM_5A	5A_15730937	77.749	5A	15730937
group SM_5A	5A_15785087	77.801	5A	15785087
group SM_5A	5A_15546701	77.814	5A	15546701
group SM_5A	5A_15533453	77.835	5A	15533453
group SM_5A	5A_15559243	78.032	5A	15559243
group SM_5A	5F_17389482	80.498	5F	17389482
group SM_5A	5A_16363938	81.65	5A	16363938
group SM_5A	5A_18100331	82.576	5A	18100331
group SM_5A	5A_18059484	82.777	5A	18059484
group SM_5A	5A_17099087	83.724	5A	17099087
group SM_5A	5A_17339853	84.2	5A	17339853
group SM_5A	5A_18258012	85.94	5A	18258012
group SM_5A	5A_17319331	87.246	5A	17319331
group PC2_5A	5A_2722408	0	5A	2722408
group PC2_5A	5A_2760013	2.307	5A	2760013
group PC2_5A	5A_1645289	7.026	5A	1645289
group PC2_5A	5A_1658127	9.233	5A	1658127
group PC2_5A	5A_1140248	10.515	5A	1140248
group PC2_5A	5A_1144539	12.441	5A	1144539
group PC2_5A	5A_1145229	12.443	5A	1145229
group PC2_5A	5A_1150099	12.452	5A	1150099
group PC2_5A	5A_949123	14.504	5A	949123
group PC2_5A	5A_934368	14.555	5A	934368
group PC2_5A	5A_671432	18.749	5A	671432
group PC2_5A	5A_689941	20.354	5A	689941
group PC2_5A	5A_533621	21.43	5A	533621
group PC2_5A	5A_3464400	28.724	5A	3464400
group PC2_5A	5A_3631504	29.007	5A	3631504
group PC2_5A	5A_3528455	29.681	5A	3528455
group PC2_5A	5A_3522246	29.759	5A	3522246
group PC2_5A	5A_3492263	29.767	5A	3492263
group PC2_5A	5A_4413731	32.962	5A	4413731
group PC2_5A	5A_4028824	33.469	5A	4028824
group PC2_5A	5A_6530345	41.192	5A	6530345
group PC2_5A	5A_7760819	41.804	5A	7760819
group PC2_5A	5A_7711329	43.947	5A	7711329
group PC2_5A	5A_8853167	49.373	5A	8853167
group PC2_5A	5A_9041308	50.773	5A	9041308
group PC2_5A	5A_9085643	51.153	5A	9085643
group PC2_5A	5A_9464133	51.372	5A	9464133
group PC2_5A	5A_9569636	52.016	5A	9569636
group PC2_5A	5A_9628614	52.217	5A	9628614
group PC2_5A	5A_10217241	53.651	5A	10217241
group PC2_5A	5A_10237059	53.689	5A	10237059
group PC2_5A	5A_10485505	53.96	5A	10485505
group PC2_5A	5A_10489431	54.011	5A	10489431
group PC2_5A	5A_10620924	54.032	5A	10620924
group PC2_5A	5A_10388544	56.733	5A	10388544
group PC2_5A	5A_10839044	58.951	5A	10839044
group PC2_5A	5A_11156132	60.094	5A	11156132
group PC2_5A	5A_11151837	60.159	5A	11151837
group PC2_5A	5F_10892711	60.558	5F	10892711
group PC2_5A	5A_11758732	65.464	5A	11758732
group PC2_5A	5A_11758709	65.473	5A	11758709
group PC2_5A	5A_11758269	65.609	5A	11758269
group PC2_5A	5A_12258547	67.361	5A	12258547
group PC2_5A	5A_12779116	70.06	5A	12779116
group PC2_5A	5A_13442686	72.503	5A	13442686
group PC2_5A	5A_13329870	73.508	5A	13329870
group PC2_5A	5A_13567513	74.996	5A	13567513
group PC2_5A	5A_14162487	77.866	5A	14162487
group PC2_5A	5A_14672290	80.937	5A	14672290
group PC2_5A	5A_14672144	81.317	5A	14672144
group PC2_5A	BPPCT038_L1	81.762	BPPCT038	L1
group PC2_5A	BPPCT038_L5	82.418	BPPCT038	L5
group PC2_5A	5A_15546701	89.007	5A	15546701
group PC2_5A	5A_15533453	89.024	5A	15533453
group PC2_5A	5A_15559243	89.24	5A	15559243
group PC2_5A	5A_16363938	95.457	5A	16363938
group PC2_5A	5A_16228253	96.511	5A	16228253
group PC2_5A	5A_17099087	97.612	5A	17099087
group PC2_5A	5A_17339853	98.377	5A	17339853
group PC2_5A	5A_18258012	100.178	5A	18258012
group PC2_5A	5F_17743459	101.779	5F	17743459
group PC2_5A	5A_17319331	106.132	5A	17319331
group PC2_5A	5F_17389482	106.579	5F	17389482
group SM_5F	5A_5498768	0	5A	5498768
group SM_5F	5F_4415391	1.586	5F	4415391
group SM_5F	5F_2404347	1.634	5F	2404347
group SM_5F	5A_2661567	1.996	5A	2661567
group SM_5F	5F_3513593	2.26	5F	3513593
group SM_5F	5A_3557553	2.315	5A	3557553
group SM_5F	5F_3909319	2.722	5F	3909319
group SM_5F	5A_3464917	3.145	5A	3464917
group SM_5F	5A_3299986	3.771	5A	3299986
group SM_5F	5A_3248658	3.928	5A	3248658
group SM_5F	5F_2847866	4.366	5F	2847866
group SM_5F	4A_21311188	4.441	4A	21311188
group SM_5F	5F_1653024	4.932	5F	1653024
group SM_5F	5A_1529182	6.463	5A	1529182
group SM_5F	5F_1035008	6.783	5F	1035008
group SM_5F	5A_820424	7.217	5A	820424
group SM_5F	5A_975724	7.644	5A	975724
group SM_5F	5F_83530	7.907	5F	83530
group SM_5F	5F_140905	8.104	5F	140905
group SM_5F	5F_169160	8.284	5F	169160
group SM_5F	5F_240774	8.465	5F	240774
group SM_5F	5A_1211958	8.471	5A	1211958
group SM_5F	5A_1607433	8.808	5A	1607433
group SM_5F	5A_710199	8.959	5A	710199
group SM_5F	5A_374298	9.057	5A	374298
group SM_5F	5A_515094	9.093	5A	515094
group SM_5F	5A_211599	9.747	5A	211599
group SM_5F	2F_24645943	13.076	2F	24645943
group SM_5F	BPPCT038_L7	13.329	BPPCT038	L7
group SM_5F	5F_6513527	14.719	5F	6513527
group SM_5F	5F_11207444	14.78	5F	11207444
group SM_5F	5F_12130282	14.883	5F	12130282
group SM_5F	5F_11738147	15.234	5F	11738147
group SM_5F	5A_11785245	15.818	5A	11785245
group SM_5F	5A_12155219	16.595	5A	12155219
group SM_5F	5A_12210534	18.437	5A	12210534
group SM_5F	5A_12348189	19.105	5A	12348189
group SM_5F	5F_12327364	19.159	5F	12327364
group SM_5F	5F_12492908	19.578	5F	12492908
group SM_5F	5A_12984393	20.316	5A	12984393
group SM_5F	5A_13052333	20.586	5A	13052333
group SM_5F	5F_13135445	20.838	5F	13135445
group SM_5F	5F_13354342	21.376	5F	13354342
group SM_5F	5F_13441371	23.208	5F	13441371
group SM_5F	5F_13673998	35.383	5F	13673998
group SM_5F	5A_12917888	37.272	5A	12917888
group SM_5F	5F_12912759	40.615	5F	12912759
group SM_5F	5F_16911194	42.206	5F	16911194
group SM_5F	5A_16055399	42.534	5A	16055399
group SM_5F	BPPCT038_L2	42.554	BPPCT038	L2
group SM_5F	5A_15118424	42.825	5A	15118424
group SM_5F	5A_15529229	43.17	5A	15529229
group SM_5F	5A_15889247	43.553	5A	15889247
group SM_5F	5F_15572878	45.465	5F	15572878
group SM_5F	5F_15808120	45.497	5F	15808120
group SM_5F	5A_16033842	45.61	5A	16033842
group SM_5F	5F_15686641	45.625	5F	15686641
group SM_5F	5F_16580379	46.229	5F	16580379
group SM_5F	5A_15118247	46.314	5A	15118247
group SM_5F	BPPCT014	46.716	BPPCT014
group SM_5F	5F_16439498	47.184	5F	16439498
group SM_5F	5A_14656451	47.769	5A	14656451
group SM_5F	5A_15118806	49.14	5A	15118806
group SM_5F	CPSCT030	50.092	CPSCT030
group SM_5F	5A_15340985	50.833	5A	15340985
group SM_5F	BPPCT038_L3	50.854	BPPCT038	L3
group SM_5F	5F_16968435	51.287	5F	16968435
group SM_5F	5F_15740198	51.38	5F	15740198
group SM_5F	5A_16375840	51.564	5A	16375840
group SM_5F	5F_16365980	51.637	5F	16365980
group SM_5F	5A_16567885	52.395	5A	16567885
group SM_5F	5F_16720675	52.556	5F	16720675
group SM_5F	5A_16812132	54.116	5A	16812132
group SM_5F	BPPCT038_L6	55.324	BPPCT038	L6
group PC2_5F	BPPCT006_L4	0	BPPCT006	L4
group PC2_5F	5A_211599	0.435	5A	211599
group PC2_5F	5A_374298	0.739	5A	374298
group PC2_5F	5A_515094	0.936	5A	515094
group PC2_5F	5A_710199	1.094	5A	710199
group PC2_5F	5A_1211958	1.464	5A	1211958
group PC2_5F	5A_1607433	1.652	5A	1607433
group PC2_5F	2F_24645943	2.751	2F	24645943
group PC2_5F	5F_1035008	3.661	5F	1035008
group PC2_5F	5A_820424	3.975	5A	820424
group PC2_5F	5F_240774	4.155	5F	240774
group PC2_5F	5F_169160	4.177	5F	169160
group PC2_5F	5F_140905	4.224	5F	140905
group PC2_5F	5F_83530	4.298	5F	83530
group PC2_5F	5A_975724	4.679	5A	975724
group PC2_5F	5A_1529182	5.685	5A	1529182
group PC2_5F	5F_1653024	6.186	5F	1653024
group PC2_5F	4A_21311188	6.994	4A	21311188
group PC2_5F	5A_5498768	8.15	5A	5498768
group PC2_5F	5F_2847866	8.625	5F	2847866
group PC2_5F	5A_3299986	9.187	5A	3299986
group PC2_5F	5A_3248658	9.191	5A	3248658
group PC2_5F	5A_3464917	9.647	5A	3464917
group PC2_5F	5F_3909319	9.724	5F	3909319
group PC2_5F	5A_3557553	9.946	5A	3557553
group PC2_5F	5F_3513593	10.006	5F	3513593
group PC2_5F	5A_2661567	10.787	5A	2661567
group PC2_5F	5F_2404347	10.904	5F	2404347
group PC2_5F	5F_4415391	12.571	5F	4415391
group PC2_5F	6F_12270605	13.306	6F	12270605
group PC2_5F	5A_5489304	15.752	5A	5489304
group PC2_5F	5F_8997900	19.55	5F	8997900
group PC2_5F	5A_17799312	22.842	5A	17799312
group PC2_5F	CPSCT006_L3	24.523	CPSCT006	L3
group PC2_5F	BPPCT038_L6	25.961	BPPCT038	L6
group PC2_5F	pchgms4_L2	26.277	pchgms4	L2
group PC2_5F	5A_15340985	27.892	5A	15340985
group PC2_5F	5A_12917888	28.038	5A	12917888
group PC2_5F	5F_12912759	28.187	5F	12912759
group PC2_5F	5A_14656451	28.415	5A	14656451
group PC2_5F	BPPCT038_L3	28.463	BPPCT038	L3
group PC2_5F	CPSCT030	28.569	CPSCT030
group PC2_5F	5A_15118806	28.714	5A	15118806
group PC2_5F	5F_15740198	28.788	5F	15740198
group PC2_5F	5F_16365980	29.003	5F	16365980
group PC2_5F	5A_16375840	29.35	5A	16375840
group PC2_5F	5F_16968435	29.558	5F	16968435
group PC2_5F	5F_16720675	29.849	5F	16720675
group PC2_5F	5A_16812132	29.868	5A	16812132
group PC2_5F	5A_16567885	30.14	5A	16567885
group PC2_5F	5F_16439498	31.04	5F	16439498
group PC2_5F	5A_15118247	32.079	5A	15118247
group PC2_5F	BPPCT038_L2	32.701	BPPCT038	L2
group PC2_5F	5F_15686641	33.308	5F	15686641
group PC2_5F	5F_16580379	33.597	5F	16580379
group PC2_5F	5A_16033842	33.715	5A	16033842
group PC2_5F	5F_15808120	33.806	5F	15808120
group PC2_5F	5F_15572878	33.986	5F	15572878
group PC2_5F	5A_15889247	33.988	5A	15889247
group PC2_5F	5A_15529229	34.453	5A	15529229
group PC2_5F	5A_15118424	34.538	5A	15118424
group PC2_5F	5F_16911194	35.034	5F	16911194
group PC2_5F	BPPCT014	35.37	BPPCT014
group PC2_5F	5F_17404543	35.601	5F	17404543
group PC2_5F	5F_17496697	35.606	5F	17496697
group PC2_5F	5F_17379435	35.725	5F	17379435
group PC2_5F	5A_17164144	36.154	5A	17164144
group PC2_5F	5F_18035286	36.728	5F	18035286
group PC2_5F	5F_18173776	36.926	5F	18173776
group PC2_5F	5F_13673998	38.886	5F	13673998
group PC2_5F	5F_13441371	38.96	5F	13441371
group PC2_5F	5F_13354342	39.262	5F	13354342
group PC2_5F	5F_13135445	39.459	5F	13135445
group PC2_5F	5A_13052333	39.648	5A	13052333
group PC2_5F	5A_18361738	40.264	5A	18361738
group PC2_5F	5A_12984393	41.118	5A	12984393
group PC2_5F	5F_12492908	42.148	5F	12492908
group PC2_5F	5A_12348189	42.595	5A	12348189
group PC2_5F	5F_12327364	42.632	5F	12327364
group PC2_5F	5A_12210534	43.284	5A	12210534
group PC2_5F	5A_12155219	43.854	5A	12155219
group PC2_5F	5A_11785245	44.104	5A	11785245
group PC2_5F	5F_11738147	44.395	5F	11738147
group PC2_5F	5F_12130282	44.74	5F	12130282
group PC2_5F	CPSCT006_L1	45.702	CPSCT006	L1
group PC2_5F	5F_11207444	46.493	5F	11207444
group PC2_5F	BPPCT038_L8	82.523	BPPCT038	L8
group SM_6A	6A_24052092	0	6A	24052092
group SM_6A	6A_21888402	14.161	6A	21888402
group SM_6A	pchcms5_L4	15.474	pchcms5	L4
group SM_6A	pchcms5_L5	24.658	pchcms5	L5
group SM_6A	6A_20565244	25.49	6A	20565244
group SM_6A	CPSCT012_L4	28.67	CPSCT012	L4
group SM_6A	6A_14724478	30.764	6A	14724478
group SM_6A	6A_14662633	30.911	6A	14662633
group SM_6A	EMPA-004_L4	32.938	EMPA-004	L4
group SM_6A	3A_22297432	41.109	3A	22297432
group SM_6A	EMPA-004_L6	44.247	EMPA-004	L6
group SM_6A	CPSCT012_L3	45.74	CPSCT012	L3
group SM_6A	6A_7979343	54.491	6A	7979343
group SM_6A	6A_11128369	55.587	6A	11128369
group SM_6A	6A_26290502	61.443	6A	26290502
group SM_6A	6A_9307343	61.877	6A	9307343
group SM_6A	6A_7568624	66.423	6A	7568624
group SM_6A	6A_7585597	66.458	6A	7585597
group SM_6A	6A_7537950	66.458	6A	7537950
group SM_6A	6A_7568921	66.461	6A	7568921
group SM_6A	6A_1918072	66.592	6A	1918072
group SM_6A	6A_7046277	68.087	6A	7046277
group SM_6A	6A_4552949	74.498	6A	4552949
group SM_6A	6A_4551209	74.503	6A	4551209
group SM_6A	6A_4620418	75.234	6A	4620418
group SM_6A	6A_5946920	76.032	6A	5946920
group SM_6A	6F_1852409	79.923	6F	1852409
group SM_6A	6A_1954283	80.016	6A	1954283
group SM_6A	6A_1955297	80.031	6A	1955297
group SM_6A	6A_1811133	80.051	6A	1811133
group SM_6A	6A_2247834	81.058	6A	2247834
group SM_6A	6A_2150304	91.292	6A	2150304
group SM_6A	6A_1178155	92	6A	1178155
group PC2_6	6F_1214757	0	6F	1214757
group PC2_6	6A_1045058	0.57	6A	1045058
group PC2_6	6A_4290926	0.634	6A	4290926
group PC2_6	6A_1144673	0.917	6A	1144673
group PC2_6	6A_3973271	1.687	6A	3973271
group PC2_6	6F_3892983	4.851	6F	3892983
group PC2_6	6F_2535157	7.928	6F	2535157
group PC2_6	6F_11303	8.401	6F	11303
group PC2_6	6A_5144986	13.212	6A	5144986
group PC2_6	6A_4213209	14.045	6A	4213209
group PC2_6	6F_5147974	17.536	6F	5147974
group PC2_6	6A_4987404	17.792	6A	4987404
group PC2_6	6A_5487989	18.638	6A	5487989
group PC2_6	BPPCT008_L3	19.727	BPPCT008	L3
group PC2_6	6F_7037117	20.307	6F	7037117
group PC2_6	6F_8406425	20.775	6F	8406425
group PC2_6	BPPCT008_L2	21.2	BPPCT008	L2
group PC2_6	6F_10045985	21.83	6F	10045985
group PC2_6	6F_13137450	22.993	6F	13137450
group PC2_6	6F_11253902	23.31	6F	11253902
group PC2_6	6F_11540700	23.641	6F	11540700
group PC2_6	CPSCT012_L1	24.174	CPSCT012	L1
group PC2_6	6A_14716237	24.542	6A	14716237
group PC2_6	BPPCT008_L5	26.317	BPPCT008	L5
group PC2_6	6F_4556774	28.127	6F	4556774
group PC2_6	6F_5175513	28.652	6F	5175513
group PC2_6	6F_5411172	28.821	6F	5411172
group PC2_6	6A_5994887	29.099	6A	5994887
group PC2_6	6A_5878636	29.176	6A	5878636
group PC2_6	6A_6144745	29.561	6A	6144745
group PC2_6	6F_6465914	30.025	6F	6465914
group PC2_6	6A_6864170	30.47	6A	6864170
group PC2_6	6A_6936356	30.54	6A	6936356
group PC2_6	6F_7331738	30.988	6F	7331738
group PC2_6	6F_7364532	31.051	6F	7364532
group PC2_6	BPPCT006_L1	32.197	BPPCT006	L1
group PC2_6	6A_8049750	32.581	6A	8049750
group PC2_6	6A_8635615	32.88	6A	8635615
group PC2_6	6F_9172832	33.269	6F	9172832
group PC2_6	EMPA-004_L2	34.231	EMPA-004	L2
group PC2_6	6A_10369567	34.682	6A	10369567
group PC2_6	6F_11670495	35.523	6F	11670495
group PC2_6	6A_11726917	35.656	6A	11726917
group PC2_6	6A_13082422	37.034	6A	13082422
group PC2_6	6A_13925791	37.976	6A	13925791
group PC2_6	6F_14530451	38.005	6F	14530451
group PC2_6	4F_28965749	38.814	4F	28965749
group PC2_6	6A_15373183	39.131	6A	15373183
group PC2_6	6F_15683750	39.134	6F	15683750
group PC2_6	6F_16472575	39.274	6F	16472575
group PC2_6	6F_16341467	39.4	6F	16341467
group PC2_6	EMPA-004_L3	39.795	EMPA-004	L3
group PC2_6	BPPCT006_L3	42.158	BPPCT006	L3
group PC2_6	6F_17996185	42.975	6F	17996185
group PC2_6	6F_19798836	43.159	6F	19798836
group PC2_6	6F_17751943	43.266	6F	17751943
group PC2_6	6F_18194616	43.494	6F	18194616
group PC2_6	pchcms5_L3	45.87	pchcms5	L3
group PC2_6	6F_20484396	47.395	6F	20484396
group PC2_6	6A_21025828	47.998	6A	21025828
group PC2_6	6F_23385792	48.283	6F	23385792
group PC2_6	6A_23331413	48.488	6A	23331413
group PC2_6	6A_19912562	50.24	6A	19912562
group PC2_6	6A_20608586	50.506	6A	20608586
group PC2_6	6A_22692015	51.154	6A	22692015
group PC2_6	UDP98-021_L5	53.493	UDP98-021	L5
group PC2_6	6F_22731299	54.219	6F	22731299
group PC2_6	6A_24209412	55.505	6A	24209412
group PC2_6	6F_24988989	56.866	6F	24988989
group PC2_6	6F_23103755	56.881	6F	23103755
group PC2_6	6A_23121232	57.251	6A	23121232
group PC2_6	6A_25935067	58.646	6A	25935067
group PC2_6	6F_23717104	59.212	6F	23717104
group PC2_6	6A_23776068	61.674	6A	23776068
group PC2_6	6F_23515096	61.898	6F	23515096
group PC2_6	6F_23799947	62.821	6F	23799947
group PC2_6	6F_24770664	65.171	6F	24770664
group PC2_6	4A_4373110	65.585	4A	4373110
group PC2_6	6A_24651817	65.607	6A	24651817
group PC2_6	6A_26475020	65.609	6A	26475020
group PC2_6	6F_25034869	66.526	6F	25034869
group PC2_6	6F_25441080	68.024	6F	25441080
group PC2_6	6F_25606798	68.321	6F	25606798
group PC2_6	6F_25761628	69.192	6F	25761628
group PC2_6	1A_25134932	70.467	1A	25134932
group PC2_6	6F_26800908	73.679	6F	26800908
group PC2_6	6F_27138059	74.679	6F	27138059
group PC2_6	6F_27359089	75.465	6F	27359089
group PC2_6	6F_27606512	75.947	6F	27606512
group PC2_6	6A_27816290	76.811	6A	27816290
group PC2_6	6F_27879424	77.037	6F	27879424
group PC2_6	6F_28022672	77.611	6F	28022672
group PC2_6	6A_28702024	79.18	6A	28702024
group PC2_6	6A_26537935	81.643	6A	26537935
group PC2_6	6F_30723959	86.183	6F	30723959
group PC2_6	6A_30718384	86.184	6A	30718384
group SM_6F	1F_27534222	-7.835	1F	27534222
group SM_6F	6F_3892983	0	6F	3892983
group SM_6F	6F_198462	7.008	6F	198462
group SM_6F	6A_4213209	7.184	6A	4213209
group SM_6F	6A_4987404	10.565	6A	4987404
group SM_6F	6F_5147974	11.302	6F	5147974
group SM_6F	6A_5487989	11.75	6A	5487989
group SM_6F	6F_7037117	12.872	6F	7037117
group SM_6F	BPPCT008_L2	14.35	BPPCT008	L2
group SM_6F	6F_13137450	14.88	6F	13137450
group SM_6F	6F_11253902	15.261	6F	11253902
group SM_6F	6A_11441268	15.733	6A	11441268
group SM_6F	6F_10045985	15.976	6F	10045985
group SM_6F	6F_11540700	16.412	6F	11540700
group SM_6F	6A_14716237	16.915	6A	14716237
group SM_6F	EMPA-004_L5	17.353	EMPA-004	L5
group SM_6F	CPSCT012_L1	17.556	CPSCT012	L1
group SM_6F	6A_2327852	20.742	6A	2327852
group SM_6F	6F_4556774	21.113	6F	4556774
group SM_6F	6F_5175513	21.734	6F	5175513
group SM_6F	6F_5411172	22.029	6F	5411172
group SM_6F	6A_5994887	22.154	6A	5994887
group SM_6F	6A_5878636	22.241	6A	5878636
group SM_6F	6A_6144745	22.592	6A	6144745
group SM_6F	6F_6465914	23.067	6F	6465914
group SM_6F	6A_6936356	23.613	6A	6936356
group SM_6F	6A_6864170	23.617	6A	6864170
group SM_6F	6F_7331738	24.023	6F	7331738
group SM_6F	6F_7364532	24.033	6F	7364532
group SM_6F	6F_4877650	24.673	6F	4877650
group SM_6F	6A_8049750	25.495	6A	8049750
group SM_6F	6A_8635615	25.795	6A	8635615
group SM_6F	6F_9172832	26.532	6F	9172832
group SM_6F	6A_10369567	26.974	6A	10369567
group SM_6F	BPPCT008_L6	27.405	BPPCT008	L6
group SM_6F	6F_11670495	28.352	6F	11670495
group SM_6F	6A_11726917	28.671	6A	11726917
group SM_6F	6A_13082422	30.043	6A	13082422
group SM_6F	6F_14530451	30.726	6F	14530451
group SM_6F	6A_13925791	30.729	6A	13925791
group SM_6F	EMPA-004_L1	30.794	EMPA-004	L1
group SM_6F	4F_28965749	31.521	4F	28965749
group SM_6F	6A_15373183	31.899	6A	15373183
group SM_6F	6F_15683750	31.902	6F	15683750
group SM_6F	6F_16341467	32.087	6F	16341467
group SM_6F	6F_16472575	32.256	6F	16472575
group SM_6F	6F_17751943	35.475	6F	17751943
group SM_6F	6F_18194616	36.131	6F	18194616
group SM_6F	6F_17996185	36.301	6F	17996185
group SM_6F	pchcms5_L3	38.316	pchcms5	L3
group SM_6F	6F_20484396	39.557	6F	20484396
group SM_6F	6A_21025828	40.063	6A	21025828
group SM_6F	6A_23331413	40.491	6A	23331413
group SM_6F	6F_23385792	40.923	6F	23385792
group SM_6F	6A_19912562	42.383	6A	19912562
group SM_6F	6A_20608586	42.693	6A	20608586
group SM_6F	6A_22692015	43.347	6A	22692015
group SM_6F	6F_22731299	46.421	6F	22731299
group SM_6F	6A_24209412	47.563	6A	24209412
group SM_6F	UDP98-021_L3	48.644	UDP98-021	L3
group SM_6F	6F_24988989	48.916	6F	24988989
group SM_6F	6F_23103755	48.929	6F	23103755
group SM_6F	6A_23121232	49.377	6A	23121232
group SM_6F	6A_25935067	50.768	6A	25935067
group SM_6F	6F_25294897	51.107	6F	25294897
group SM_6F	6F_23717104	51.346	6F	23717104
group SM_6F	6F_23515096	54.155	6F	23515096
group SM_6F	6A_23776068	54.24	6A	23776068
group SM_6F	6F_23799947	55.054	6F	23799947
group SM_6F	6F_24770664	57.022	6F	24770664
group SM_6F	4A_4373110	57.741	4A	4373110
group SM_6F	6A_24651817	57.763	6A	24651817
group SM_6F	6A_26475020	57.768	6A	26475020
group SM_6F	6F_25034869	58.671	6F	25034869
group SM_6F	6A_25375768	59.665	6A	25375768
group SM_6F	6F_25606798	60.397	6F	25606798
group SM_6F	6F_25441080	60.591	6F	25441080
group SM_6F	6F_25761628	61.153	6F	25761628
group SM_6F	1A_25134932	62.331	1A	25134932
group SM_6F	6F_26800908	65.921	6F	26800908
group SM_6F	6F_27138059	66.668	6F	27138059
group SM_6F	6F_27359089	67.579	6F	27359089
group SM_6F	6F_27606512	68.06	6F	27606512
group SM_6F	6A_27816290	68.921	6A	27816290
group SM_6F	6F_27879424	69.459	6F	27879424
group SM_6F	6F_28022672	69.712	6F	28022672
group SM_6F	6A_28702024	70.851	6A	28702024
group SM_6F	6A_26537935	73.452	6A	26537935
group SM_6F	6A_26322018	74.482	6A	26322018
group SM_6F	6F_30723959	77.615	6F	30723959
group SM_6F	6A_30718384	77.616	6A	30718384
group SM_7A	7A_398091	0	7A	398091
group SM_7A	1A_12254674	4.907	1A	12254674
group SM_7A	7A_7762587	18.045	7A	7762587
group SM_7A	7A_7834251	19.674	7A	7834251
group SM_7A	7A_7865752	19.687	7A	7865752
group SM_7A	7A_8149634	19.869	7A	8149634
group SM_7A	2F_8211316	24.395	2F	8211316
group SM_7A	7A_10106466	30.209	7A	10106466
group SM_7A	7A_13940978	37.491	7A	13940978
group SM_7A	7A_14929134	39.067	7A	14929134
group SM_7A	7A_15029527	39.538	7A	15029527
group SM_7A	7A_12927775	41.181	7A	12927775
group SM_7A	7A_15393203	43.945	7A	15393203
group SM_7A	7A_15243096	44.23	7A	15243096
group SM_7A	7A_12009649	45.8	7A	12009649
group SM_7A	7A_13611830	46.328	7A	13611830
group SM_7A	7A_13608393	46.499	7A	13608393
group SM_7A	4A_17839215	47.234	4A	17839215
group SM_7A	7A_13773796	47.79	7A	13773796
group SM_7A	7A_13774696	48.088	7A	13774696
group SM_7A	7A_13772432	48.658	7A	13772432
group SM_7A	7A_12862308	49.598	7A	12862308
group SM_7A	7A_12781131	50.396	7A	12781131
group SM_7A	7A_12516739	51.361	7A	12516739
group SM_7A	7A_17697521	52.136	7A	17697521
group SM_7A	7A_17370826	52.303	7A	17370826
group SM_7A	MA020a_L3	52.73	MA020a	L3
group SM_7A	UCD-CH14_L2	53.537	UCD-CH14	L2
group SM_7A	PMS-2_L1	54.35	PMS-2	L1
group SM_7A	7A_11090393	54.702	7A	11090393
group SM_7A	7A_10845581	55.082	7A	10845581
group SM_7A	7A_21044413	55.088	7A	21044413
group SM_7A	7A_18893809	56.137	7A	18893809
group SM_7A	7A_19283645	57.226	7A	19283645
group SM_7A	7A_19283789	57.282	7A	19283789
group SM_7A	7A_18888478	57.725	7A	18888478
group SM_7A	7A_18430842	57.908	7A	18430842
group SM_7A	7A_18311370	58.124	7A	18311370
group SM_7A	7A_15501161	61.224	7A	15501161
group SM_7A	7A_16660251	61.888	7A	16660251
group SM_7A	7A_16128951	62.365	7A	16128951
group SM_7A	7A_16709587	62.425	7A	16709587
group SM_7A	7A_16306684	62.426	7A	16306684
group SM_7A	7A_16569107	62.675	7A	16569107
group SM_7A	7A_16860001	63.771	7A	16860001
group SM_7A	MA020a_L2	64.34	MA020a	L2
group SM_7A	7A_17334316	65.789	7A	17334316
group SM_7A	7A_17344273	66.497	7A	17344273
group SM_7A	7A_17742179	66.522	7A	17742179
group SM_7A	7A_17717128	69.155	7A	17717128
group SM_7A	7A_17679579	69.263	7A	17679579
group SM_7A	UCD-CH14_L1	70.099	UCD-CH14	L1
group SM_7A	7A_18289122	71.16	7A	18289122
group SM_7A	7A_18345135	71.434	7A	18345135
group SM_7A	7A_18549868	72.529	7A	18549868
group SM_7A	7A_18819473	73.564	7A	18819473
group SM_7A	7A_19283829	73.732	7A	19283829
group SM_7A	7A_19440566	76.068	7A	19440566
group SM_7A	7A_21044930	79.614	7A	21044930
group SM_7A	7A_20934207	82.088	7A	20934207
group SM_7A	EPDCU3-392_L2	82.68	EPDCU3-392	L2
group SM_7A	7A_21662998	84.449	7A	21662998
group SM_7A	7A_21666324	84.552	7A	21666324
group SM_7A	7A_22524319	86.923	7A	22524319
group SM_7A	7A_22271946	95.988	7A	22271946
group PC2_7A	CPSCT026_L3	-12.037	CPSCT026	L3
group PC2_7A	7F_10989254	0	7F	10989254
group PC2_7A	7A_10106466	3.18	7A	10106466
group PC2_7A	7F_11110502	10.992	7F	11110502
group PC2_7A	7A_12009770	12.685	7A	12009770
group PC2_7A	7A_11090393	15.804	7A	11090393
group PC2_7A	7A_10845581	16.465	7A	10845581
group PC2_7A	7A_12914494	17.965	7A	12914494
group PC2_7A	7A_12516739	21.334	7A	12516739
group PC2_7A	7A_12781131	23.467	7A	12781131
group PC2_7A	7A_14034364	26.276	7A	14034364
group PC2_7A	7A_13940978	29.119	7A	13940978
group PC2_7A	7A_14929134	29.849	7A	14929134
group PC2_7A	7A_15029527	31.133	7A	15029527
group PC2_7A	7A_15393203	33.73	7A	15393203
group PC2_7A	7A_15243096	34.609	7A	15243096
group PC2_7A	7A_13206564	36.336	7A	13206564
group PC2_7A	7A_12927775	36.557	7A	12927775
group PC2_7A	MA020a_L3	37.589	MA020a	L3
group PC2_7A	7A_13611830	38.855	7A	13611830
group PC2_7A	7A_13608393	40.034	7A	13608393
group PC2_7A	4A_17839215	40.805	4A	17839215
group PC2_7A	7A_13773796	41.279	7A	13773796
group PC2_7A	7A_13774696	41.615	7A	13774696
group PC2_7A	7A_13772432	41.647	7A	13772432
group PC2_7A	7A_17697521	44.558	7A	17697521
group PC2_7A	7A_17370826	44.739	7A	17370826
group PC2_7A	7A_15548576	45.164	7A	15548576
group PC2_7A	PMS-2_L1	46.874	PMS-2	L1
group PC2_7A	UCD-CH14_L2	47.207	UCD-CH14	L2
group PC2_7A	7A_18311370	47.872	7A	18311370
group PC2_7A	7A_21044413	48.502	7A	21044413
group PC2_7A	7A_18888478	49.673	7A	18888478
group PC2_7A	7A_18430842	49.816	7A	18430842
group PC2_7A	7A_15713956	50.574	7A	15713956
group PC2_7A	7A_19283645	51.274	7A	19283645
group PC2_7A	7A_19283789	51.29	7A	19283789
group PC2_7A	7A_18893809	51.41	7A	18893809
group PC2_7A	7A_16660251	54.423	7A	16660251
group PC2_7A	7A_16569107	55.802	7A	16569107
group PC2_7A	7A_16860001	56.287	7A	16860001
group PC2_7A	7A_16890828	57.087	7A	16890828
group PC2_7A	MA020a_L2	57.298	MA020a	L2
group PC2_7A	7A_17085434	58.699	7A	17085434
group PC2_7A	7A_17344273	59.431	7A	17344273
group PC2_7A	7A_17742179	59.456	7A	17742179
group PC2_7A	7A_17136494	60.207	7A	17136494
group PC2_7A	7A_17426528	62.027	7A	17426528
group PC2_7A	UCD-CH14_L1	62.664	UCD-CH14	L1
group PC2_7A	7F_17625703	62.76	7F	17625703
group PC2_7A	7A_18289122	63.777	7A	18289122
group PC2_7A	7A_18345135	64.005	7A	18345135
group PC2_7A	7A_18549868	65.228	7A	18549868
group PC2_7A	7A_18819473	66.312	7A	18819473
group PC2_7A	7A_19283829	66.464	7A	19283829
group PC2_7A	7A_19440566	68.797	7A	19440566
group PC2_7A	7A_19437882	69.56	7A	19437882
group PC2_7A	7A_21044930	72.465	7A	21044930
group PC2_7A	7A_21112835	74.32	7A	21112835
group PC2_7A	7A_22271946	74.989	7A	22271946
group PC2_7A	EPDCU3-392_L5	78.878	EPDCU3-392	L5
group PC2_7A	7A_20934207	80.685	7A	20934207
group PC2_7A	7A_20933291	81.718	7A	20933291
group PC2_7A	7A_22524319	86.148	7A	22524319
group PC2_7A	EPDCU3-392_L3	90.85	EPDCU3-392	L3
group SM_7F	7F_10989254	0	7F	10989254
group SM_7F	7F_4009575	20.606	7F	4009575
group SM_7F	7A_1040290	22.016	7A	1040290
group SM_7F	7A_1166205	22.261	7A	1166205
group SM_7F	7F_10439763	24.755	7F	10439763
group SM_7F	7F_4325090	30.802	7F	4325090
group SM_7F	7A_4590280	30.913	7A	4590280
group SM_7F	7F_4523701	31.051	7F	4523701
group SM_7F	7F_2119720	31.486	7F	2119720
group SM_7F	7F_1775577	31.49	7F	1775577
group SM_7F	7A_2025625	31.618	7A	2025625
group SM_7F	7A_3526027	31.784	7A	3526027
group SM_7F	7F_730682	32.011	7F	730682
group SM_7F	7F_604908	32.059	7F	604908
group SM_7F	7A_5729126	32.693	7A	5729126
group SM_7F	7F_5716528	33.381	7F	5716528
group SM_7F	7F_8319521	35.96	7F	8319521
group SM_7F	7A_9176474	38.21	7A	9176474
group SM_7F	7F_10329124	39.99	7F	10329124
group SM_7F	7F_11232949	42.121	7F	11232949
group SM_7F	7F_12523796	42.922	7F	12523796
group SM_7F	7F_12588538	42.931	7F	12588538
group SM_7F	7F_12199936	42.942	7F	12199936
group SM_7F	7F_12911389	44.687	7F	12911389
group SM_7F	7A_13246027	44.928	7A	13246027
group SM_7F	7F_13258717	45.01	7F	13258717
group SM_7F	7F_13420081	47.092	7F	13420081
group SM_7F	7A_12773369	50.172	7A	12773369
group SM_7F	7F_14234131	52.157	7F	14234131
group SM_7F	CPSCT033_L1	54.218	CPSCT033	L1
group SM_7F	7F_15079096	57.155	7F	15079096
group SM_7F	7F_15576231	58.142	7F	15576231
group SM_7F	7F_16924344	61.999	7F	16924344
group SM_7F	7A_16275899	63.65	7A	16275899
group SM_7F	7F_16624125	64.393	7F	16624125
group SM_7F	7F_16320058	64.778	7F	16320058
group SM_7F	MA020a_L5	65.377	MA020a	L5
group SM_7F	7A_16987282	65.745	7A	16987282
group SM_7F	MA020a_L1	67.262	MA020a	L1
group SM_7F	PMS-2_L2	68.755	PMS-2	L2
group SM_7F	UCD-CH14_L3	69.227	UCD-CH14	L3
group SM_7F	7F_18089211	70.86	7F	18089211
group SM_7F	7F_18451852	71.59	7F	18451852
group SM_7F	7A_18023111	71.628	7A	18023111
group SM_7F	7A_18354851	72.786	7A	18354851
group SM_7F	7A_18664981	73.48	7A	18664981
group SM_7F	7F_19154684	73.74	7F	19154684
group SM_7F	7F_18896882	73.783	7F	18896882
group SM_7F	7F_20934601	77.398	7F	20934601
group SM_7F	7F_21506964	78.25	7F	21506964
group SM_7F	7A_21409362	78.503	7A	21409362
group SM_7F	7A_21566300	78.84	7A	21566300
group SM_7F	EPDCU3-392_L1	80.184	EPDCU3-392	L1
group SM_7F	7A_19085060	84.322	7A	19085060
group SM_7F	7F_21450589	86.1	7F	21450589
group SM_7F	7F_20965856	88.207	7F	20965856
group SM_7F	7F_20756425	88.267	7F	20756425
group SM_7F	7A_21486937	88.915	7A	21486937
group SM_7F	7A_21536380	89.197	7A	21536380
group PC2_7F	CPSCT026_L5	0	CPSCT026	L5
group PC2_7F	CPSCT026_L2	3.974	CPSCT026	L2
group PC2_7F	7F_4009575	10.519	7F	4009575
group PC2_7F	7A_1040290	11.933	7A	1040290
group PC2_7F	7A_1166205	12.163	7A	1166205
group PC2_7F	7F_10439763	14.764	7F	10439763
group PC2_7F	7F_4325090	20.982	7F	4325090
group PC2_7F	7A_4590280	21.1	7A	4590280
group PC2_7F	7F_4523701	21.222	7F	4523701
group PC2_7F	7F_2119720	21.675	7F	2119720
group PC2_7F	7F_1775577	21.679	7F	1775577
group PC2_7F	7A_2025625	21.811	7A	2025625
group PC2_7F	7F_730682	22.195	7F	730682
group PC2_7F	7F_604908	22.243	7F	604908
group PC2_7F	7A_5729126	22.874	7A	5729126
group PC2_7F	7F_8319521	26.204	7F	8319521
group PC2_7F	7A_9176474	28.41	7A	9176474
group PC2_7F	7F_10329124	30.219	7F	10329124
group PC2_7F	7F_11232949	32.375	7F	11232949
group PC2_7F	7F_12523796	33.204	7F	12523796
group PC2_7F	7F_12588538	33.214	7F	12588538
group PC2_7F	7F_12199936	33.22	7F	12199936
group PC2_7F	7F_12911389	34.965	7F	12911389
group PC2_7F	7A_13246027	35.2	7A	13246027
group PC2_7F	7F_13258717	35.281	7F	13258717
group PC2_7F	7F_13420081	37.372	7F	13420081
group PC2_7F	7A_12773369	40.259	7A	12773369
group PC2_7F	7F_14234131	43.507	7F	14234131
group PC2_7F	6A_3313787	45.126	6A	3313787
group PC2_7F	7F_15079096	47.673	7F	15079096
group PC2_7F	7F_15576231	48.505	7F	15576231
group PC2_7F	7F_16924344	51.379	7F	16924344
group PC2_7F	7A_16275899	53.597	7A	16275899
group PC2_7F	7F_16320058	54.22	7F	16320058
group PC2_7F	7F_16624125	54.62	7F	16624125
group PC2_7F	7A_16987282	56.136	7A	16987282
group PC2_7F	MA020a_L4	57.404	MA020a	L4
group PC2_7F	MA020a_L1	58.478	MA020a	L1
group PC2_7F	7F_18089211	60.994	7F	18089211
group PC2_7F	7F_18451852	61.72	7F	18451852
group PC2_7F	7A_18023111	61.771	7A	18023111
group PC2_7F	7A_18354851	62.796	7A	18354851
group PC2_7F	7F_19154684	64.158	7F	19154684
group PC2_7F	7A_18664981	64.309	7A	18664981
group PC2_7F	PMS-2_L3	66.555	PMS-2	L3
group PC2_7F	UCD-CH14_L3	66.648	UCD-CH14	L3
group PC2_7F	7F_20934601	68.303	7F	20934601
group PC2_7F	7F_21506964	69.222	7F	21506964
group PC2_7F	7A_21409362	69.379	7A	21409362
group PC2_7F	7A_21566300	69.873	7A	21566300
group PC2_7F	7A_19085060	75.734	7A	19085060
group PC2_7F	7F_20965856	79.768	7F	20965856
group PC2_7F	7F_20756425	79.819	7F	20756425
group PC2_7F	7A_21486937	80.451	7A	21486937
group PC2_7F	7A_21536380	80.736	7A	21536380
group PC2_7F	7A_22307665	81.336	7A	22307665
group PC2_7F	7F_22267920	83.271	7F	22267920
group PC2_7F	7A_22495054	83.308	7A	22495054
group SM_8A	CPSCT018_L1	0	CPSCT018	L1
group SM_8A	CPSCT018_L2	3.006	CPSCT018	L2
group SM_8A	8A_339654	6.507	8A	339654
group SM_8A	8A_350359	6.514	8A	350359
group SM_8A	8A_344006	6.529	8A	344006
group SM_8A	8F_831811	7.025	8F	831811
group SM_8A	8A_781728	7.07	8A	781728
group SM_8A	8A_821905	7.082	8A	821905
group SM_8A	8A_876457	7.257	8A	876457
group SM_8A	8A_6011965	16.735	8A	6011965
group SM_8A	8A_6724389	17.629	8A	6724389
group SM_8A	8A_9624761	18.161	8A	9624761
group SM_8A	8A_8493539	18.164	8A	8493539
group SM_8A	8A_5377932	20.76	8A	5377932
group SM_8A	EMPA-018_L5	35.005	EMPA-018	L5
group SM_8A	8A_12070467	37.71	8A	12070467
group SM_8A	8F_12123402	43.896	8F	12123402
group SM_8A	8A_12225359	47.089	8A	12225359
group SM_8A	8A_15026874	49.509	8A	15026874
group SM_8A	8A_15140618	50.703	8A	15140618
group SM_8A	8A_14374888	50.709	8A	14374888
group SM_8A	8A_15138476	50.714	8A	15138476
group SM_8A	8A_15139712	50.72	8A	15139712
group SM_8A	4F_25095403	51.264	4F	25095403
group SM_8A	8A_15140402	53.843	8A	15140402
group SM_8A	8A_15138133	53.962	8A	15138133
group SM_8A	EMPA-018_L2	55.286	EMPA-018	L2
group SM_8A	8A_14923589	56.528	8A	14923589
group SM_8A	EMPA-018_L1	57.183	EMPA-018	L1
group SM_8A	8A_15211110	58.145	8A	15211110
group SM_8A	8A_15683880	61.037	8A	15683880
group SM_8A	8A_15941908	61.541	8A	15941908
group SM_8A	8A_17048555	63.886	8A	17048555
group SM_8A	8A_16350931	65.78	8A	16350931
group SM_8A	8A_17492237	70.604	8A	17492237
group SM_8A	8F_17501787	70.621	8F	17501787
group SM_8A	8A_18309773	70.747	8A	18309773
group SM_8A	8A_17467401	73.83	8A	17467401
group SM_8A	8A_18887873	74.235	8A	18887873
group SM_8A	8A_19043735	82.085	8A	19043735
group SM_8A	8A_19766231	82.224	8A	19766231
group SM_8A	8A_19873761	86.301	8A	19873761
group SM_8A	8A_21311991	93.31	8A	21311991
group SM_8A	8A_21311784	93.314	8A	21311784
group SM_8A	8A_21311977	93.324	8A	21311977
group SM_8A	8A_21329506	93.417	8A	21329506
group SM_8A	8A_22213751	94.24	8A	22213751
group PC2_8A	CPSCT018_L2	0	CPSCT018	L2
group PC2_8A	8F_831811	3.709	8F	831811
group PC2_8A	8A_876457	3.997	8A	876457
group PC2_8A	CPSCT018_L1	9.994	CPSCT018	L1
group PC2_8A	8F_2613316	11.565	8F	2613316
group PC2_8A	8A_5377932	20.654	8A	5377932
group PC2_8A	8A_10243353	29.959	8A	10243353
group PC2_8A	8A_7291489	36.07	8A	7291489
group PC2_8A	8A_7357470	36.101	8A	7357470
group PC2_8A	8A_11233965	36.487	8A	11233965
group PC2_8A	8A_11233993	36.508	8A	11233993
group PC2_8A	8A_11232544	36.519	8A	11232544
group PC2_8A	8A_10820518	38.533	8A	10820518
group PC2_8A	8A_12070467	42.719	8A	12070467
group PC2_8A	8F_12123402	49.846	8F	12123402
group PC2_8A	8A_14052412	51.699	8A	14052412
[truncated: 101 more rows]
