# Supplementary material for: Genetic architecture of cherry leaf spot (Blumeriella jaapii) resistance in sour cherry (Prunus cerasus L.) uncovered by QTL analyses in a biparental population genotyped with the 6 + 9 K SNP array
Source: Hortic Res. 2025 Feb 3;12(5):uhaf035. doi: 10.1093/hr/uhaf035 (PMC11992334; doi:10.1093/hr/uhaf035)
Supplement: Web_Material_uhaf035 [file web_material_uhaf035.zip › Supplemental data 4_R1.xlsx]

## Sheet: Tabelle1
Transcript	Chromosome	start*	end	Type	IAA to Pfru (Wöhner et al. 2023)	IAA to Pruavi (Wöhner et al. 2023)				*the position of the R-gene transcripts has been harmonized since the genetic map was reverse ordered compared to the sequence
PCE_F_Chro1G0553600.1	PCE_Fruticosa_Chro1	934343	927593	CC-NB-LRR	0.7491	NA				NA - another reference species used in Wöhner et al. (2023) showed a higher amino acid similarity compared to P. avium or P. fruticosa
PCE_F_Chro1G0546700.1	PCE_Fruticosa_Chro1	1353337	1346073	TIR-NB-LRR	0.9636	NA				CLS transcripts in region of interest
PCE_F_Chro1G0538500.1	PCE_Fruticosa_Chro1	1962201	1958778	SPTMK	1	0.9713
PCE_F_Chro1G0538500.2	PCE_Fruticosa_Chro1	1963005	1958778	SPTMK	1	NA
PCE_F_Chro1G0528500.1	PCE_Fruticosa_Chro1	2915104	2903528	CC-NB-LRR	NA	NA
PCE_F_Chro1G0527600.1	PCE_Fruticosa_Chro1	3062249	3057201	CC-NB-LRR	NA	0.983
PCE_F_Chro1G0527600.2	PCE_Fruticosa_Chro1	3062249	3057201	CC-NB-LRR	NA	NA
PCE_F_Chro1G0524100.1	PCE_Fruticosa_Chro1	3275865	3267299	CC-NB-LRR	0.964	0.9463
PCE_F_Chro1G0524100.2	PCE_Fruticosa_Chro1	3275865	3267299	CC-NB-LRR	NA	0.8185
PCE_F_Chro1G0523200.1	PCE_Fruticosa_Chro1	3347335	3343785	CC-NB-LRR	0.8181	0.842
PCE_F_Chro1G0522900.1	PCE_Fruticosa_Chro1	3359358	3356013	CC-NB-LRR	0.8284	0.8446
PCE_F_Chro1G0522900.3	PCE_Fruticosa_Chro1	3359358	3356013	CC-NB-LRR	NA	NA
PCE_F_Chro1G0522900.2	PCE_Fruticosa_Chro1	3359732	3356013	CC-NB-LRR	0.8284	NA
PCE_F_Chro1G0521500.1	PCE_Fruticosa_Chro1	3440433	3435251	CC-NB-LRR	0.8114	0.8116
PCE_F_Chro1G0521100.1	PCE_Fruticosa_Chro1	3456317	3451929	CC-NB-LRR	0.9861	0.8913
PCE_F_Chro1G0515800.1	PCE_Fruticosa_Chro1	3869555	3866119	CC-NB-LRR	0.884	0.8211
PCE_F_Chro1G0515800.2	PCE_Fruticosa_Chro1	3870406	3866119	CC-NB-LRR	0.8855	NA
PCE_F_Chro1G0515800.3	PCE_Fruticosa_Chro1	3870406	3866119	CC-NB-LRR	NA	NA
PCE_F_Chro1G0514700.1	PCE_Fruticosa_Chro1	3911952	3908578	CC-NB-LRR	0.9989	NA
PCE_F_Chro1G0514700.2	PCE_Fruticosa_Chro1	3911952	3908578	CC-NB-LRR	NA	0.9536
PCE_F_Chro1G0514400.1	PCE_Fruticosa_Chro1	3929864	3926562	CC-NB-LRR	0.9968	0.8425
PCE_F_Chro1G0514400.2	PCE_Fruticosa_Chro1	3929864	3926562	CC-NB-LRR	NA	0.7882
PCE_F_Chro1G0512100.1	PCE_Fruticosa_Chro1	4103475	4100698	CC-NB-LRR	NA	NA
PCE_F_Chro1G0508500.1	PCE_Fruticosa_Chro1	4456760	4451096	RLK	0.9832	NA
PCE_F_Chro1G0508500.2	PCE_Fruticosa_Chro1	4456760	4451096	RLK	0.9833	NA
PCE_F_Chro1G0508500.3	PCE_Fruticosa_Chro1	4456760	4451096	RLK	NA	0.6683
PCE_F_Chro1G0508500.4	PCE_Fruticosa_Chro1	4456867	4451096	RLK	NA	NA
PCE_F_Chro1G0506800.2	PCE_Fruticosa_Chro1	4535721	4532110	RLK	0.6852	NA
PCE_F_Chro1G0506800.1	PCE_Fruticosa_Chro1	4535730	4532110	RLK	0.6784	NA
PCE_F_Chro1G0500300.1	PCE_Fruticosa_Chro1	5304117	5298595	TIR-NB-LRR	NA	NA
PCE_F_Chro1G0499600.1	PCE_Fruticosa_Chro1	5417201	5413719	RLK	NA	NA
PCE_F_Chro1G0485000.1	PCE_Fruticosa_Chro1	6923663	6920057	RLK	0.9983	NA
PCE_F_Chro1G0485000.2	PCE_Fruticosa_Chro1	6923663	6920150	RLK	0.9982	NA
PCE_F_Chro1G0473800.1	PCE_Fruticosa_Chro1	8328990	8324003	RLK	1	0.9938		Pfru	Pavi
PCE_F_Chro1G0456400.1	PCE_Fruticosa_Chro1	9930612	9927732	SPTMK	NA	NA		21	6
PCE_F_Chro1G0422100.1	PCE_Fruticosa_Chro1	13177509	13174156	RLK	0.8852	0.8891
PCE_F_Chro1G0403000.1	PCE_Fruticosa_Chro1	15179976	15175837	TIR-NB-LRR	0.7026	NA
PCE_F_Chro1G0403000.2	PCE_Fruticosa_Chro1	15179976	15175837	TIR-NB-LRR	NA	NA
PCE_F_Chro1G0392100.1	PCE_Fruticosa_Chro1	16553419	16548405	RLK	0.7564	NA
PCE_F_Chro1G0391900.1	PCE_Fruticosa_Chro1	16564513	16560949	RLK	0.9523	NA
PCE_F_Chro1G0391900.4	PCE_Fruticosa_Chro1	16564513	16560949	RLK	NA	NA
PCE_F_Chro1G0381900.1	PCE_Fruticosa_Chro1	17971041	17967018	RLK	0.9792	0.9861
PCE_F_Chro1G0381900.2	PCE_Fruticosa_Chro1	17971041	17967018	RLK	0.982	NA
PCE_F_Chro1G0369000.1	PCE_Fruticosa_Chro1	20437967	20435413	SPTMK	0.8517	0.8531
PCE_F_Chro1G0368700.1	PCE_Fruticosa_Chro1	20502421	20499154	SPTMK	0.9322	0.8258
PCE_F_Chro1G0368700.2	PCE_Fruticosa_Chro1	20502421	20499127	SPTMK	0.9331	NA
PCE_F_Chro1G0368700.3	PCE_Fruticosa_Chro1	20502421	20499154	SPTMK	0.9367	NA
PCE_F_Chro1G0368700.5	PCE_Fruticosa_Chro1	20502421	20499154	SPTMK	0.9321	NA
PCE_F_Chro1G0359200.1	PCE_Fruticosa_Chro1	21634672	21627147	CC-NB-LRR	0.891	0.7188
PCE_F_Chro1G0359200.2	PCE_Fruticosa_Chro1	21641637	21627147	CC-NB-LRR	NA	NA
PCE_F_Chro1G0343200.1	PCE_Fruticosa_Chro1	24970082	24968006	CC-NB-LRR	NA	NA
PCE_F_Chro1G0338500.2	PCE_Fruticosa_Chro1	26284454	26279355	SPTMK	0.836	NA
PCE_F_Chro1G0328000.1	PCE_Fruticosa_Chro1	27720128	27718303	SPTMK	0.9309	0.9308
PCE_F_Chro1G0328000.2	PCE_Fruticosa_Chro1	27720128	27718303	SPTMK	NA	NA
PCE_F_Chro1G0327700.1	PCE_Fruticosa_Chro1	27773873	27770291	SPTMK	1	0.9949
PCE_F_Chro1G0313300.1	PCE_Fruticosa_Chro1	29344005	29340142	RLK	0.9789	0.9887
PCE_F_Chro1G0308000.1	PCE_Fruticosa_Chro1	29886155	29883542	SPTMK	0.9781	NA
PCE_F_Chro1G0305300.1	PCE_Fruticosa_Chro1	30179529	30174329	RLK	0.9861	NA
PCE_F_Chro1G0305300.2	PCE_Fruticosa_Chro1	30179529	30174329	RLK	0.9861	0.9755
PCE_F_Chro1G0293500.1	PCE_Fruticosa_Chro1	31232639	31227357	RLK	0.9984	NA
PCE_F_Chro1G0293500.4	PCE_Fruticosa_Chro1	31232639	31227357	RLK	NA	NA
PCE_F_Chro1G0293500.5	PCE_Fruticosa_Chro1	31232639	31227357	RLK	NA	NA
PCE_F_Chro1G0293500.9	PCE_Fruticosa_Chro1	31232639	31227357	RLK	NA	NA
PCE_F_Chro1G0293500.10	PCE_Fruticosa_Chro1	31232639	31227357	RLK	NA	NA
PCE_F_Chro1G0293500.12	PCE_Fruticosa_Chro1	31232639	31227357	RLK	NA	NA
PCE_F_Chro1G0287300.1	PCE_Fruticosa_Chro1	31700687	31698378	RLK	0.9769	0.9851
PCE_F_Chro1G0287300.2	PCE_Fruticosa_Chro1	31700687	31698378	RLK	0.9765	NA
PCE_F_Chro1G0286900.1	PCE_Fruticosa_Chro1	31772337	31761607	TIR-NB-LRR	0.7562	NA
PCE_F_Chro1G0286800.1	PCE_Fruticosa_Chro1	31778313	31772683	TIR-NB-LRR	0.9847	NA
PCE_F_Chro1G0286800.2	PCE_Fruticosa_Chro1	31778313	31772683	TIR-NB-LRR	0.7077	NA
PCE_F_Chro1G0286600.5	PCE_Fruticosa_Chro1	31815312	31809102	TIR-NB-LRR	NA	NA
PCE_F_Chro1G0286600.1	PCE_Fruticosa_Chro1	31815312	31809102	TIR-NB-LRR	0.9964	NA
PCE_F_Chro1G0286600.2	PCE_Fruticosa_Chro1	31815312	31809102	TIR-NB-LRR	NA	NA
PCE_F_Chro1G0286600.4	PCE_Fruticosa_Chro1	31815312	31809102	TIR-NB-LRR	NA	NA
PCE_F_Chro1G0286600.8	PCE_Fruticosa_Chro1	31815312	31809102	TIR-NB-LRR	NA	NA
PCE_F_Chro1G0285500.1	PCE_Fruticosa_Chro1	31939109	31937171	SPTMK	0.9475	0.9537
PCE_F_Chro1G0280800.1	PCE_Fruticosa_Chro1	32381195	32377918	RLK	0.9068	0.9027
PCE_F_Chro1G0280800.2	PCE_Fruticosa_Chro1	32381195	32377918	RLK	0.9004	NA
PCE_F_Chro1G0263200.1	PCE_Fruticosa_Chro1	33647852	33644065	RLK	0.9807	0.9912
PCE_F_Chro1G0253100.1	PCE_Fruticosa_Chro1	34387512	34384330	RLK	0.9984	0.9984
PCE_F_Chro1G0253100.2	PCE_Fruticosa_Chro1	34387512	34384330	RLK	NA	NA
PCE_F_Chro1G0248900.1	PCE_Fruticosa_Chro1	34845510	34843085	RLP	1	0.9854
PCE_F_Chro1G0246400.1	PCE_Fruticosa_Chro1	35039105	35033961	RLP	0.9968	0.9698
PCE_F_Chro1G0246400.2	PCE_Fruticosa_Chro1	35039105	35033961	RLP	NA	NA
PCE_F_Chro1G0246400.3	PCE_Fruticosa_Chro1	35039105	35033961	RLP	NA	0.9145
PCE_F_Chro1G0237800.1	PCE_Fruticosa_Chro1	35622442	35619636	SPTMK	NA	NA
PCE_F_Chro1G0237400.1	PCE_Fruticosa_Chro1	35665460	35659074	SPTMK	0.7572	NA
PCE_F_Chro1G0237400.2	PCE_Fruticosa_Chro1	35665460	35659074	SPTMK	NA	NA
PCE_F_Chro1G0237200.1	PCE_Fruticosa_Chro1	35668741	35665999	SPTMK	NA	NA
PCE_F_Chro1G0236600.1	PCE_Fruticosa_Chro1	35694650	35691094	SPTMK	0.869	NA
PCE_F_Chro1G0236400.1	PCE_Fruticosa_Chro1	35711889	35708173	SPTMK	0.8134	NA
PCE_F_Chro1G0236400.2	PCE_Fruticosa_Chro1	35711889	35708173	SPTMK	NA	NA
PCE_F_Chro1G0235300.1	PCE_Fruticosa_Chro1	35750899	35747667	RLK	0.9916	0.9944
PCE_F_Chro1G0220600.1	PCE_Fruticosa_Chro1	36706231	36703643	SPTMK	NA	0.9129
PCE_F_Chro1G0220300.1	PCE_Fruticosa_Chro1	36735185	36730809	RLK	0.9756	0.948
PCE_F_Chro1G0218600.1	PCE_Fruticosa_Chro1	36914371	36910331	RLK	0.92	0.9191
PCE_F_Chro1G0214100.1	PCE_Fruticosa_Chro1	37315977	37306675	RLK	0.9804	0.9902
PCE_F_Chro1G0214000.1	PCE_Fruticosa_Chro1	37322332	37319686	RLP	0.8845	0.9129
PCE_F_Chro1G0213700.1	PCE_Fruticosa_Chro1	37344091	37339440	RLK	0.9827	0.9755
PCE_F_Chro1G0208900.1	PCE_Fruticosa_Chro1	37767884	37764657	LysM	0.9973	NA
PCE_F_Chro1G0208900.2	PCE_Fruticosa_Chro1	37767884	37764657	LysM	0.9976	0.978
PCE_F_Chro1G0208900.3	PCE_Fruticosa_Chro1	37767884	37764657	LysM	0.9975	NA
PCE_F_Chro1G0193300.1	PCE_Fruticosa_Chro1	38745934	38741829	RLK	1	0.9867
PCE_F_Chro1G0186400.1	PCE_Fruticosa_Chro1	39203450	39199620	RLK	1	NA
PCE_F_Chro1G0177800.1	PCE_Fruticosa_Chro1	39786890	39781459	RLK	1	NA
PCE_F_Chro1G0177800.2	PCE_Fruticosa_Chro1	39786890	39781459	RLK	1	0.9746
PCE_F_Chro1G0177800.3	PCE_Fruticosa_Chro1	39786890	39781459	RLK	1	NA
PCE_F_Chro1G0171900.1	PCE_Fruticosa_Chro1	40268148	40263595	SPTMK	1	0.9816
PCE_F_Chro1G0169000.1	PCE_Fruticosa_Chro1	40461640	40458252	RPW8-NB-LRR	0.9733	0.9879
PCE_F_Chro1G0159400.1	PCE_Fruticosa_Chro1	41024032	41016015	RLK	0.999	NA
PCE_F_Chro1G0159400.2	PCE_Fruticosa_Chro1	41024032	41016015	RLK	NA	NA
PCE_F_Chro1G0159400.3	PCE_Fruticosa_Chro1	41024032	41016015	RLK	NA	NA
PCE_F_Chro1G0147900.1	PCE_Fruticosa_Chro1	41763208	41761028	RLK	0.9924	0.9712
PCE_F_Chro1G0132800.1	PCE_Fruticosa_Chro1	42679113	42676163	RLK	0.7393	0.7635
PCE_F_Chro1G0132400.1	PCE_Fruticosa_Chro1	42701705	42695366	RLK	0.999	0.7183
PCE_F_Chro1G0131000.1	PCE_Fruticosa_Chro1	42784540	42781988	SPTMK	NA	0.9712
PCE_F_Chro1G0130900.1	PCE_Fruticosa_Chro1	42787270	42784871	SPTMK	NA	0.9888
PCE_F_Chro1G0130800.1	PCE_Fruticosa_Chro1	42791075	42788510	SPTMK	0.9975	0.9452
PCE_F_Chro1G0130700.1	PCE_Fruticosa_Chro1	42795144	42792741	SPTMK	0.9838	0.9613
PCE_F_Chro1G0129200.1	PCE_Fruticosa_Chro1	42890745	42887457	RLK	0.9794	0.9794
PCE_F_Chro1G0122000.1	PCE_Fruticosa_Chro1	43362914	43359144	RLK	0.9961	0.9652
PCE_F_Chro1G0119900.1	PCE_Fruticosa_Chro1	43487556	43484902	SPTMK	0.9974	0.9004
PCE_F_Chro1G0119900.2	PCE_Fruticosa_Chro1	43487556	43484905	SPTMK	0.9974	NA
PCE_F_Chro1G0119900.3	PCE_Fruticosa_Chro1	43487556	43484905	SPTMK	0.9974	NA
PCE_F_Chro1G0102200.1	PCE_Fruticosa_Chro1	44963239	44959624	SPTMK	1	NA
PCE_F_Chro1G0101700.1	PCE_Fruticosa_Chro1	45010303	45007181	SPTMK	1	NA
PCE_F_Chro1G0101500.3	PCE_Fruticosa_Chro1	45028199	45025979	SPTMK	1	NA
PCE_F_Chro1G0101500.4	PCE_Fruticosa_Chro1	45028199	45025979	SPTMK	NA	NA
PCE_F_Chro1G0101500.1	PCE_Fruticosa_Chro1	45038953	45025979	SPTMK	1	NA
PCE_F_Chro1G0101500.2	PCE_Fruticosa_Chro1	45038953	45025979	SPTMK	1	NA
PCE_F_Chro1G0101400.3	PCE_Fruticosa_Chro1	45059394	45057195	SPTMK	NA	NA
PCE_F_Chro1G0101400.1	PCE_Fruticosa_Chro1	45060182	45057195	SPTMK	0.9985	NA
PCE_F_Chro1G0101400.2	PCE_Fruticosa_Chro1	45060182	45057195	SPTMK	0.9985	NA
PCE_F_Chro1G0092700.1	PCE_Fruticosa_Chro1	45702206	45694331	SPTMK	NA	NA
PCE_F_Chro1G0092300.1	PCE_Fruticosa_Chro1	45739088	45736379	SPTMK	0.8298	NA
PCE_F_Chro1G0092300.2	PCE_Fruticosa_Chro1	45739912	45736379	SPTMK	0.7571	0.8224
PCE_F_Chro1G0092300.4	PCE_Fruticosa_Chro1	45740233	45736379	SPTMK	NA	NA
PCE_F_Chro1G0087500.1	PCE_Fruticosa_Chro1	46087536	46083645	SPTMK	0.978	0.7054
PCE_F_Chro1G0086900.1	PCE_Fruticosa_Chro1	46132211	46127943	RLP	NA	NA
PCE_F_Chro1G0081800.1	PCE_Fruticosa_Chro1	46465625	46462009	SPTMK	0.989	0.9868
PCE_F_Chro1G0077800.1	PCE_Fruticosa_Chro1	46819460	46817455	SPTMK	1	0.9806
PCE_F_Chro1G0072400.1	PCE_Fruticosa_Chro1	47221744	47218214	SPTMK	1	0.9539
PCE_F_Chro1G0070000.1	PCE_Fruticosa_Chro1	47395454	47393005	LysM	0.8756	0.8709
PCE_F_Chro1G0060100.1	PCE_Fruticosa_Chro1	48266246	48262722	RLK	NA	NA
PCE_F_Chro1G0058700.3	PCE_Fruticosa_Chro1	48352719	48349672	RLK	NA	0.9758
PCE_F_Chro1G0058700.1	PCE_Fruticosa_Chro1	48352719	48348661	RLK	0.7404	NA
PCE_F_Chro1G0058700.2	PCE_Fruticosa_Chro1	48352719	48348661	RLK	0.6504	NA
PCE_F_Chro1G0058500.1	PCE_Fruticosa_Chro1	48361184	48357390	RLK	0.9061	0.8355
PCE_F_Chro1G0058500.2	PCE_Fruticosa_Chro1	48361184	48357390	RLK	0.9062	0.7324
PCE_F_Chro1G0058300.1	PCE_Fruticosa_Chro1	48378708	48374668	RLK	0.8852	NA
PCE_F_Chro1G0058200.2	PCE_Fruticosa_Chro1	48383175	48379553	RLK	0.9583	NA
PCE_F_Chro1G0058100.1	PCE_Fruticosa_Chro1	48386834	48383622	RLK	NA	NA
PCE_F_Chro1G0048800.1	PCE_Fruticosa_Chro1	49080668	49063674	CC-NB-LRR	NA	NA
PCE_F_Chro1G0044600.1	PCE_Fruticosa_Chro1	49412099	49406265	CC-NB-LRR	NA	NA
PCE_F_Chro1G0044500.1	PCE_Fruticosa_Chro1	49418364	49413633	CC-NB-LRR	0.7144	NA
PCE_F_Chro1G0044400.1	PCE_Fruticosa_Chro1	49436912	49428557	CC-NB-LRR	0.7815	NA
PCE_F_Chro1G0037800.1	PCE_Fruticosa_Chro1	50052333	50049052	RLP	0.9921	NA
PCE_F_Chro1G0035700.1	PCE_Fruticosa_Chro1	50228532	50225158	RLP	0.7984	NA
PCE_F_Chro1G0034700.1	PCE_Fruticosa_Chro1	50360840	50351071	CC-NB-LRR	0.7799	NA
PCE_F_Chro1G0034000.1	PCE_Fruticosa_Chro1	50428765	50425330	RLP	0.8626	NA
PCE_F_Chro1G0033500.2	PCE_Fruticosa_Chro1	50486309	50482504	RLK	NA	NA
PCE_F_Chro1G0033500.1	PCE_Fruticosa_Chro1	50486309	50482504	RLK	0.9737	0.9737
PCE_F_Chro1G0033400.1	PCE_Fruticosa_Chro1	50497683	50493711	RLK	0.9721	NA
PCE_F_Chro1G0030300.1	PCE_Fruticosa_Chro1	50787486	50784685	CC-NB-LRR	0.8061	NA
PCE_F_Chro1G0028500.1	PCE_Fruticosa_Chro1	50923292	50920986	CC-NB-LRR	0.6952	NA
PCE_F_Chro1G0028500.2	PCE_Fruticosa_Chro1	50923292	50920986	CC-NB-LRR	0.5166	NA
PCE_F_Chro1G0026100.1	PCE_Fruticosa_Chro1	51216853	51213899	CC-NB-LRR	0.8189	NA
PCE_F_Chro1G0024800.1	PCE_Fruticosa_Chro1	51353970	51349565	TIR-NB-LRR	0.6713	NA
PCE_F_Chro1G0022300.1	PCE_Fruticosa_Chro1	51588859	51584475	TIR-NB-LRR	0.9816	NA
PCE_F_Chro1G0022300.3	PCE_Fruticosa_Chro1	51588859	51584475	TIR-NB-LRR	NA	NA
PCE_F_Chro1G0018800.1	PCE_Fruticosa_Chro1	51929850	51924258	RLK	0.8521	0.9615
PCE_F_Chro1G0018800.2	PCE_Fruticosa_Chro1	51929850	51924258	RLK	NA	NA
PCE_F_Chro1G0018100.1	PCE_Fruticosa_Chro1	52011604	52006980	TIR-NB-LRR	0.9786	NA
PCE_F_Chro1G0012700.1	PCE_Fruticosa_Chro1	52488254	52480534	CC-NB-LRR	NA	NA
PCE_F_Chro1G0008900.1	PCE_Fruticosa_Chro1	52747646	52742145	RLK	0.989	0.99
PCE_F_Chro1G0008900.2	PCE_Fruticosa_Chro1	52747646	52742145	RLK	NA	NA
PCE_F_Chro1G0007700.1	PCE_Fruticosa_Chro1	52858901	52855698	RLP	0.8085	0.924
PCE_F_Chro1G0007600.1	PCE_Fruticosa_Chro1	52863897	52860807	RLP	0.7956	0.858
PCE_F_Chro1G0007200.1	PCE_Fruticosa_Chro1	52929818	52926758	RLP	NA	0.824
PCE_F_Chro1G0007200.2	PCE_Fruticosa_Chro1	52929818	52926758	RLP	NA	NA
PCE_F_Chro1G0007100.1	PCE_Fruticosa_Chro1	52937934	52935108	RLP	0.815	0.8891
PCE_F_Chro1G0002900.1	PCE_Fruticosa_Chro1	53257513	53254330	SPTMK	0.9803	0.4932
